# Supplementary material for: Using Historical Atlas Data to Develop High-Resolution Distribution Models of Freshwater Fishes
Source: PLoS One. 2015 Jun 15;10(6):e0129995. doi: 10.1371/journal.pone.0129995 (PMC4468192; doi:10.1371/journal.pone.0129995)
Supplement: S2 File — These raw data were derived from the IchthyMaps database. (XLSX) [file pone.0129995.s002.xlsx]

## Sheet: Sheet1
Basin	Species	TSN_ITIS	NHDplusV2_COMID
Illinois	Pomoxis nigromaculatus	168167	14768372
Illinois	Catostomus commersonii	553273	14768372
Illinois	Perca flavescens	168469	14768372
Illinois	Micropterus salmoides	168160	14768372
Illinois	Lepomis macrochirus	168141	14768372
Illinois	Esox lucius	162139	14768372
Illinois	Notemigonus crysoleucas	163368	14768372
Illinois	Pomoxis annularis	168166	14768372
Illinois	Cyprinus carpio	163345	14768372
Illinois	Ameiurus nebulosus	164043	14768372
Illinois	Sander vitreus	650173	14768372
Illinois	Lepomis gibbosus	168144	14768372
Illinois	Labidesthes sicculus	166016	14768372
Brazos	Lepisosteus oculatus	161095	5577729
Brazos	Gambusia affinis	201977	2578291
Brazos	Gambusia affinis	165878	2578291
Brazos	Lepomis megalotis	168153	5497368
Brazos	Etheostoma spectabile	168368	5511938
Brazos	Notropis buccula	163432	5497360
Brazos	Gambusia affinis	201977	2570704
Brazos	Gambusia affinis	165878	2570704
Brazos	Micropterus punctulatus	168161	3121526
Brazos	Gambusia affinis	201977	5585792
Brazos	Gambusia affinis	165878	5585792
Brazos	Cyprinella lutrensis	163792	2572270
Brazos	Notropis oxyrhynchus	163415	5541916
Brazos	Notropis potteri	163416	5541916
Brazos	Gambusia affinis	201977	2567906
Brazos	Gambusia affinis	165878	2567906
Brazos	Hybognathus placitus	163361	5541916
Brazos	Ameiurus melas	164039	5541916
Brazos	Gambusia affinis	201977	2567570
Brazos	Gambusia affinis	165878	2567570
Brazos	Gambusia affinis	201977	5541916
Brazos	Gambusia affinis	165878	5541916
Brazos	Cyprinella lutrensis	163792	5541916
Brazos	Notemigonus crysoleucas	163368	5513780
Brazos	Notemigonus crysoleucas	163613	5513780
Brazos	Gambusia affinis	201977	5587218
Brazos	Gambusia affinis	165878	5587218
Brazos	Notropis buchanani	163414	5497290
Brazos	Notemigonus crysoleucas	163368	5523974
Brazos	Notemigonus crysoleucas	163613	5523974
Brazos	Gambusia affinis	201977	2567560
Brazos	Gambusia affinis	165878	2567560
Brazos	Notropis volucellus	163491	5497290
Brazos	Notropis volucellus	163421	5497290
Brazos	Notemigonus crysoleucas	163368	5566221
Brazos	Notemigonus crysoleucas	163613	5566221
Brazos	Percina sciera	168475	5511938
Brazos	Pimephales vigilax	163518	5497290
Brazos	Gambusia affinis	201977	5585780
Brazos	Gambusia affinis	165878	5585780
Brazos	Fundulus notatus	165663	5497290
Brazos	Notemigonus crysoleucas	163368	5554990
Brazos	Notemigonus crysoleucas	163613	5554990
Brazos	Gambusia affinis	201977	5589060
Brazos	Gambusia affinis	165878	5589060
Brazos	Percina sciera	168475	5497290
Brazos	Gambusia affinis	201977	5587220
Brazos	Gambusia affinis	165878	5587220
Brazos	Carpiodes carpio	163919	5553289
Brazos	Gambusia affinis	201977	2569370
Brazos	Gambusia affinis	165878	2569370
Brazos	Lepomis macrochirus	168141	2567454
Brazos	Campostoma anomalum	163508	5553289
Brazos	Campostoma anomalum	690344	5553289
Brazos	Campostoma anomalum	690342	5553289
Brazos	Gambusia affinis	201977	2572020
Brazos	Gambusia affinis	165878	2572020
Brazos	Gambusia affinis	201977	2567370
Brazos	Gambusia affinis	165878	2567370
Brazos	Lepomis cyanellus	168132	5553289
Brazos	Cyprinella lutrensis	163792	5553289
Brazos	Notemigonus crysoleucas	163368	5531606
Brazos	Notemigonus crysoleucas	163368	2572260
Brazos	Notemigonus crysoleucas	163613	2572260
Brazos	Gambusia affinis	201977	2567416
Brazos	Gambusia affinis	165878	2567416
Brazos	Notemigonus crysoleucas	163613	5531606
Brazos	Pimephales promelas	163517	5553289
Brazos	Gambusia affinis	201977	2570712
Brazos	Gambusia affinis	165878	2570712
Brazos	Gambusia affinis	201977	2572260
Brazos	Gambusia affinis	165878	2572260
Brazos	Pimephales vigilax	163518	5553289
Brazos	Notemigonus crysoleucas	163368	5531604
Brazos	Notemigonus crysoleucas	163613	5531604
Brazos	Gambusia affinis	201977	5511938
Brazos	Gambusia affinis	165878	5511938
Brazos	Gambusia affinis	201977	2572040
Brazos	Gambusia affinis	165878	2572040
Brazos	Notemigonus crysoleucas	163368	5531602
Brazos	Notemigonus crysoleucas	163613	5531602
Brazos	Lepisosteus osseus	161094	5557990
Brazos	Notropis volucellus	163491	5670913
Brazos	Notropis volucellus	163421	5670913
Brazos	Gambusia affinis	201977	5586784
Brazos	Gambusia affinis	165878	5586784
Brazos	Gambusia affinis	201977	2567452
Brazos	Gambusia affinis	165878	2567452
Brazos	Fundulus notatus	165663	5570495
Brazos	Cyprinella lutrensis	163792	5531602
Brazos	Ameiurus melas	164039	5570495
Brazos	Gambusia affinis	201977	5588520
Brazos	Gambusia affinis	165878	5588520
Brazos	Lepomis megalotis	168153	5570495
Brazos	Etheostoma spectabile	168368	5588754
Brazos	Lythrurus fumeus	163853	5570495
Brazos	Percina sciera	168475	5570495
Brazos	Etheostoma spectabile	168368	2572020
Brazos	Pimephales vigilax	163518	5570495
Brazos	Fundulus notatus	165663	5511938
Brazos	Carpiodes carpio	163919	5558060
Brazos	Dorosoma petenense	161738	5577121
Brazos	Etheostoma spectabile	168368	5589060
Brazos	Esox americanus	162141	5558060
Brazos	Esox americanus	162140	5558060
Brazos	Esox americanus	162142	5558060
Brazos	Aplodinotus grunniens	169364	5523992
Brazos	Cyprinella lutrensis	163792	5531606
Brazos	Etheostoma spectabile	168368	5592456
Brazos	Gambusia affinis	201977	5558060
Brazos	Gambusia affinis	165878	5558060
Brazos	Etheostoma spectabile	168368	2569790
Brazos	Notropis shumardi	163417	5558060
Brazos	Etheostoma spectabile	168368	2569410
Brazos	Etheostoma spectabile	168368	2570732
Brazos	Notropis buchanani	163414	5558060
Brazos	Etheostoma spectabile	168368	2572040
Brazos	Cyprinella lutrensis	163792	5558060
Brazos	Dorosoma cepedianum	161737	5557990
Brazos	Notropis oxyrhynchus	163415	5558060
Brazos	Etheostoma spectabile	168368	5588686
Brazos	Fundulus notatus	165663	2567452
Brazos	Pimephales vigilax	163518	5558060
Brazos	Fundulus notatus	165663	2569410
Brazos	Etheostoma spectabile	168368	5670915
Brazos	Fundulus notatus	165663	2569370
Brazos	Fundulus notatus	165663	5586784
Brazos	Lepomis megalotis	168153	5511938
Brazos	Fundulus notatus	165663	5671667
Brazos	Fundulus notatus	165663	2569066
Brazos	Cyprinella venusta	163809	5671667
Brazos	Cyprinella lutrensis	163792	5671667
Brazos	Fundulus notatus	165663	2567628
Brazos	Lepomis microlophus	168154	5531606
Brazos	Notropis volucellus	163491	5671667
Brazos	Notropis volucellus	163421	5671667
Brazos	Fundulus notatus	165663	2569790
Brazos	Gambusia affinis	201977	5671667
Brazos	Gambusia affinis	165878	5671667
Brazos	Fundulus notatus	165663	2567416
Brazos	Etheostoma gracile	168366	5670763
Brazos	Etheostoma gracile	168366	5593232
Brazos	Fundulus notatus	165663	5586814
Brazos	Fundulus zebrinus	165658	5513626
Brazos	Etheostoma spectabile	168368	5671667
Brazos	Cyprinus carpio	163346	2569236
Brazos	Cyprinus carpio	163345	2569236
Brazos	Cyprinus carpio	163344	2569236
Brazos	Micropterus punctulatus	168161	5671667
Brazos	Macrhybopsis hyostoma	553280	5557990
Brazos	Lepomis megalotis	168153	5671667
Brazos	Cyprinus carpio	163346	2569410
Brazos	Cyprinus carpio	163345	2569410
Brazos	Cyprinus carpio	163344	2569410
Brazos	Cyprinus carpio	163346	2572062
Brazos	Cyprinus carpio	163345	2572062
Brazos	Cyprinus carpio	163344	2572062
Brazos	Lepisosteus osseus	161094	5523992
Brazos	Cyprinus carpio	163346	2567370
Brazos	Cyprinus carpio	163345	2567370
Brazos	Cyprinus carpio	163344	2567370
Brazos	Dorosoma cepedianum	161737	5592456
Brazos	Dorosoma cepedianum	161737	2569340
Brazos	Dorosoma cepedianum	161737	2569334
Brazos	Dorosoma cepedianum	161737	2569370
Brazos	Lepisosteus osseus	161094	5514684
Brazos	Lepisosteus oculatus	161095	5514684
Brazos	Lepisosteus oculatus	161095	5513512
Brazos	Micropterus punctulatus	168161	5670049
Brazos	Micropterus treculii	168162	5672931
Brazos	Ameiurus melas	164039	2572208
Brazos	Pomoxis annularis	168166	5531604
Brazos	Pomoxis annularis	168166	2567628
Brazos	Pylodictis olivaris	164029	5586814
Brazos	Pylodictis olivaris	164029	5588520
Brazos	Pylodictis olivaris	164029	2569798
Brazos	Pylodictis olivaris	164029	2572208
Brazos	Lepomis macrochirus	168141	5511938
Brazos	Cyprinella venusta	163809	2569790
Brazos	Cyprinella venusta	163809	5586598
Brazos	Cyprinella venusta	163809	2570732
Brazos	Cyprinella venusta	163809	5586544
Brazos	Cyprinella venusta	163809	2569370
Brazos	Cyprinella venusta	163809	2569410
Brazos	Cyprinella lutrensis	163792	5523900
Brazos	Cyprinella venusta	163809	2572062
Brazos	Cyprinella venusta	163809	5586784
Brazos	Cyprinella venusta	163809	2572208
Brazos	Cyprinella venusta	163809	2572040
Brazos	Cyprinella venusta	163809	5592790
Brazos	Cyprinella venusta	163809	2572020
Brazos	Cyprinella venusta	163809	2569798
Brazos	Cyprinella venusta	163809	5588520
Brazos	Cyprinella lutrensis	163792	5523992
Brazos	Cyprinella venusta	163809	5585792
Brazos	Cyprinella venusta	163809	5586742
Brazos	Cyprinella venusta	163809	5588588
Brazos	Cyprinella venusta	163809	5586688
Brazos	Gambusia affinis	201977	5512484
Brazos	Gambusia affinis	165878	5512484
Brazos	Cyprinella venusta	163809	5555018
Brazos	Ameiurus natalis	164041	5575429
Brazos	Cyprinella lutrensis	163792	5557990
Brazos	Cyprinella lutrensis	163792	5531482
Brazos	Percina carbonaria	168501	5588520
Brazos	Percina carbonaria	168501	5588556
Brazos	Lepomis microlophus	168154	5586814
Brazos	Lepomis macrochirus	168141	5512484
Brazos	Lepomis microlophus	168154	5586512
Brazos	Lepomis microlophus	168154	5586784
Brazos	Lepomis microlophus	168154	5588682
Brazos	Lepomis microlophus	168154	5585792
Brazos	Pomoxis annularis	168166	5523974
Brazos	Lepomis humilis	168151	2572062
Brazos	Lepomis humilis	168151	2567416
Brazos	Lepomis humilis	168151	2567542
Brazos	Lepomis humilis	168151	2567452
Brazos	Percina sciera	168475	2569410
Brazos	Percina sciera	168475	2572208
Brazos	Lepomis cyanellus	168132	5512484
Brazos	Percina sciera	168475	5586798
Brazos	Percina sciera	168475	2569798
Brazos	Percina sciera	168475	2569790
Brazos	Lepomis microlophus	168154	5523974
Brazos	Atractosteus spatula	201897	5513780
Brazos	Percina sciera	168475	5592456
Brazos	Cyprinella venusta	163809	5523974
Brazos	Percina sciera	168475	5588520
Brazos	Percina sciera	168475	2569370
Brazos	Percina sciera	168475	2569294
Brazos	Percina sciera	168475	2569756
Brazos	Percina sciera	168475	5512330
Brazos	Lepomis megalotis	168153	5586784
Brazos	Micropterus punctulatus	168161	5512484
Brazos	Lepomis megalotis	168153	2570732
Brazos	Lepomis megalotis	168153	2569748
Brazos	Lepomis megalotis	168153	2572020
Brazos	Lepomis megalotis	168153	5588754
Brazos	Lepomis macrochirus	168141	5586530
Brazos	Notropis shumardi	163417	5557990
Brazos	Lepomis megalotis	168153	2567570
Brazos	Lepomis megalotis	168153	5585792
Brazos	Lepomis megalotis	168153	5588686
Brazos	Lepomis megalotis	168153	2570728
Brazos	Noturus nocturnus	164005	5512484
Brazos	Lepomis megalotis	168153	5592456
Brazos	Lepomis megalotis	168153	5585780
Brazos	Lepomis megalotis	168153	2574788
Brazos	Lepomis megalotis	168153	2572006
Brazos	Lepomis megalotis	168153	5587220
Brazos	Lepomis megalotis	168153	2572208
Brazos	Lepomis megalotis	168153	5592296
Brazos	Lepomis megalotis	168153	2569798
Brazos	Lepomis megalotis	168153	5588624
Brazos	Labidesthes sicculus	166016	5512484
Brazos	Lepomis megalotis	168153	5588596
Brazos	Lepomis megalotis	168153	5588746
Brazos	Lepomis macrochirus	168141	2569410
Brazos	Lepomis macrochirus	168141	2574788
Brazos	Lepomis macrochirus	168141	2567628
Brazos	Ictalurus punctatus	163998	5512484
Brazos	Lepomis macrochirus	168141	5593164
Brazos	Lepomis macrochirus	168141	5586814
Brazos	Lepomis macrochirus	168141	5588686
Brazos	Lepomis macrochirus	168141	2570732
Brazos	Lepomis macrochirus	168141	5585792
Brazos	Lepomis macrochirus	168141	5586512
Brazos	Lepomis macrochirus	168141	5591650
Brazos	Lepomis macrochirus	168141	2569334
Brazos	Lepomis macrochirus	168141	5585780
Brazos	Lepomis macrochirus	168141	2572006
Brazos	Percina sciera	168475	5512484
Brazos	Lepomis macrochirus	168141	2578291
Brazos	Lepomis macrochirus	168141	2567560
Brazos	Micropterus salmoides	168160	2580535
Brazos	Micropterus salmoides	168160	5586742
Brazos	Micropterus salmoides	168160	5586544
Brazos	Micropterus salmoides	168160	5555018
Brazos	Micropterus salmoides	168160	5589056
Brazos	Micropterus salmoides	168160	5587560
Brazos	Micropterus salmoides	168160	5585792
Brazos	Ictalurus punctatus	163998	5511938
Brazos	Morone chrysops	167682	5512484
Brazos	Micropterus salmoides	168160	2570732
Brazos	Micropterus salmoides	168160	5586514
Brazos	Micropterus salmoides	168160	2569790
Brazos	Micropterus salmoides	168160	5670811
Brazos	Micropterus salmoides	168160	2569756
Brazos	Micropterus salmoides	168160	5592792
Brazos	Micropterus salmoides	168160	2580509
Brazos	Cyprinella lutrensis	163792	5523974
Brazos	Micropterus salmoides	168160	2578585
Brazos	Lepomis megalotis	168153	2569066
Brazos	Pimephales vigilax	163518	5512484
Brazos	Cyprinella venusta	163809	5587560
Brazos	Lepomis megalotis	168153	5588700
Brazos	Lepomis megalotis	168153	5589056
Brazos	Lepomis megalotis	168153	2569790
Brazos	Lepomis megalotis	168153	2569370
Brazos	Lepomis megalotis	168153	5586742
Brazos	Cyprinella venusta	163809	5588770
Brazos	Cyprinella venusta	163809	5586512
Brazos	Cyprinella lutrensis	163792	5512484
Brazos	Cyprinella venusta	163809	2572006
Brazos	Cyprinella venusta	163809	5587220
Brazos	Cyprinella venusta	163809	5589060
Brazos	Cyprinella venusta	163809	5588682
Brazos	Cyprinella venusta	163809	2570728
Brazos	Cyprinella venusta	163809	5588686
Brazos	Cyprinella venusta	163809	5588754
Brazos	Lepomis megalotis	168153	5512484
Brazos	Cyprinella venusta	163809	2574788
Brazos	Cyprinella venusta	163809	5587218
Brazos	Cyprinella venusta	163809	5586814
Brazos	Cyprinella lutrensis	163792	5523850
Brazos	Cyprinella venusta	163809	5592456
Brazos	Cyprinella lutrensis	163792	5555018
Brazos	Cyprinella lutrensis	163792	2567452
Brazos	Cyprinella venusta	163809	5512484
Brazos	Cyprinella lutrensis	163792	2569790
Brazos	Cyprinella lutrensis	163792	2570732
Brazos	Cyprinella lutrensis	163792	2572020
Brazos	Cyprinella lutrensis	163792	2567370
Brazos	Cyprinella lutrensis	163792	2567628
Brazos	Cyprinella lutrensis	163792	2570728
Brazos	Cyprinella lutrensis	163792	2569334
Brazos	Notropis blennius	163429	5523974
Brazos	Cyprinella lutrensis	163792	2567416
Brazos	Cyprinella lutrensis	163792	2567560
Brazos	Lepisosteus osseus	161094	5512484
Brazos	Cyprinella lutrensis	163792	2569066
Brazos	Cyprinella lutrensis	163792	2569410
Brazos	Cyprinella lutrensis	163792	5592456
Brazos	Cyprinella lutrensis	163792	2572062
Brazos	Cyprinella lutrensis	163792	5586544
Brazos	Moxostoma congestum	163931	2569370
Brazos	Cyprinella lutrensis	163792	5586814
Brazos	Cyprinella lutrensis	163792	5586784
Brazos	Cyprinella lutrensis	163792	2569370
Brazos	Cyprinella lutrensis	163792	5591650
Brazos	Carpiodes carpio	163919	5555510
Brazos	Cyprinella lutrensis	163792	2567542
Brazos	Cyprinella lutrensis	163792	5592790
Brazos	Cyprinella lutrensis	163792	2569294
Brazos	Cyprinella lutrensis	163792	2572260
Brazos	Cyprinella lutrensis	163792	2572208
Brazos	Moxostoma congestum	163931	5592456
Brazos	Notropis buchanani	163414	2569798
Brazos	Noturus gyrinus	164003	5513656
Brazos	Noturus gyrinus	164003	5592790
Brazos	Opsopoeodus emiliae	163876	5555510
Brazos	Lepomis macrochirus	168141	5513780
Brazos	Noturus gyrinus	164003	2572040
Brazos	Menidia beryllina	165993	2569370
Brazos	Notropis volucellus	163491	5592790
Brazos	Notropis volucellus	163421	5592790
Brazos	Notropis volucellus	163491	5589060
Brazos	Notropis volucellus	163421	5589060
Brazos	Notropis volucellus	163491	5588520
Brazos	Notropis volucellus	163421	5588520
Brazos	Notropis volucellus	163491	5670763
Brazos	Lepomis macrochirus	168141	5523974
Brazos	Notropis volucellus	163421	5670763
Brazos	Notropis volucellus	163491	5586688
Brazos	Notropis volucellus	163421	5586688
Brazos	Dorosoma petenense	161738	5555510
Brazos	Notropis volucellus	163491	2569798
Brazos	Notropis volucellus	163421	2569798
Brazos	Notropis volucellus	163491	5586814
Brazos	Notropis volucellus	163421	5586814
Brazos	Cyprinella venusta	163809	5555510
Brazos	Lepomis cyanellus	168132	5511938
Brazos	Menidia beryllina	165993	5555510
Brazos	Cyprinella venusta	163809	5557990
Brazos	Lepomis macrochirus	168141	5531608
Brazos	Micropterus salmoides	168160	5555510
Brazos	Notropis shumardi	163417	5555510
Brazos	Lepomis macrochirus	168141	5575605
Brazos	Percina sciera	168475	5555510
Brazos	Notropis volucellus	163491	2572208
Brazos	Notropis volucellus	163421	2572208
Brazos	Ictalurus punctatus	163998	5555510
Brazos	Gambusia affinis	201977	5555510
Brazos	Gambusia affinis	165878	5555510
Brazos	Anguilla rostrata	161127	5523992
Brazos	Campostoma anomalum	163508	5555510
Brazos	Campostoma anomalum	690344	5555510
Brazos	Campostoma anomalum	690342	5555510
Brazos	Lepomis macrochirus	168141	5531478
Brazos	Lepomis cyanellus	168132	5555510
Brazos	Pimephales vigilax	163518	5555510
Brazos	Lepomis miniatus	168157	5553371
Brazos	Pimephales vigilax	163518	5511938
Brazos	Cyprinella lutrensis	163792	5555510
Brazos	Lepomis megalotis	168153	5523850
Brazos	Micropterus punctulatus	168161	5555510
Brazos	Cyprinella venusta	163809	5586514
Brazos	Lepomis megalotis	168153	5555510
Brazos	Lepomis macrochirus	168141	5531602
Brazos	Cyprinella venusta	163809	2569792
Brazos	Lepomis megalotis	168153	5531602
Brazos	Micropterus punctulatus	168161	5497206
Brazos	Pimephales vigilax	163518	5557990
Brazos	Lepomis megalotis	168153	5531478
Brazos	Lepomis megalotis	168153	5514690
Brazos	Moxostoma congestum	163931	5497206
Brazos	Lepomis megalotis	168153	5513518
Brazos	Pomoxis annularis	168166	5531602
Brazos	Gambusia affinis	201977	5523992
Brazos	Gambusia affinis	165878	5523992
Brazos	Carpiodes carpio	163919	5557990
Brazos	Gambusia affinis	201977	5523974
Brazos	Gambusia affinis	165878	5523974
Brazos	Gambusia affinis	201977	5575605
Brazos	Percina sciera	168475	5497206
Brazos	Gambusia affinis	165878	5575605
Brazos	Lepomis microlophus	168154	5531602
Brazos	Macrhybopsis storeriana	163870	5497206
Brazos	Pomoxis annularis	168166	5575429
Brazos	Lepomis megalotis	168153	5497206
Brazos	Ictalurus punctatus	163998	5557990
Brazos	Notropis volucellus	163491	5511938
Brazos	Notropis volucellus	163421	5511938
Brazos	Cyprinella lutrensis	163792	5555562
Brazos	Ictalurus punctatus	163998	5531486
Brazos	Pimephales vigilax	163518	5555562
Brazos	Hybognathus placitus	163361	5523992
Brazos	Notropis oxyrhynchus	163415	5555562
Brazos	Ameiurus melas	164039	5523982
Brazos	Cyprinella venusta	163809	5555562
Brazos	Pylodictis olivaris	164029	5557990
Brazos	Pomoxis annularis	168166	5531608
Brazos	Ictalurus punctatus	163998	5555562
Brazos	Gambusia affinis	201977	5557990
Brazos	Gambusia affinis	165878	5557990
Brazos	Cyprinella venusta	163809	2569318
Brazos	Lepisosteus oculatus	161095	5555562
Brazos	Dorosoma petenense	161738	5555562
Brazos	Notropis buchanani	163414	5555562
Brazos	Gambusia affinis	201977	5555562
Brazos	Gambusia affinis	165878	5555562
Brazos	Macrhybopsis hyostoma	553280	5555562
Brazos	Notropis shumardi	163417	5555562
Brazos	Percina sciera	168475	5555562
Brazos	Notropis volucellus	163491	5531348
Brazos	Notropis volucellus	163421	5531348
Brazos	Lepomis macrochirus	168141	2569318
Brazos	Gambusia affinis	201977	5531348
Brazos	Gambusia affinis	165878	5531348
Brazos	Pimephales vigilax	163518	5531348
Brazos	Cyprinella venusta	163809	5531348
Brazos	Lepomis megalotis	168153	5557990
Brazos	Micropterus salmoides	168160	5531348
Brazos	Cyprinella lutrensis	163792	5531348
Brazos	Ameiurus melas	164039	5523992
Brazos	Ameiurus melas	164039	5531602
Brazos	Ameiurus melas	164039	2572316
Brazos	Moxostoma congestum	163931	5524344
Brazos	Notropis buchanani	163414	5531348
Brazos	Aplodinotus grunniens	169364	5524344
Brazos	Notemigonus crysoleucas	163368	2570712
Brazos	Notemigonus crysoleucas	163613	2570712
Brazos	Notemigonus crysoleucas	163368	2570732
Brazos	Notemigonus crysoleucas	163613	2570732
Brazos	Notemigonus crysoleucas	163368	2567370
Brazos	Notemigonus crysoleucas	163613	2567370
Brazos	Ameiurus melas	164039	5554924
Brazos	Notemigonus crysoleucas	163368	2567628
Brazos	Notemigonus crysoleucas	163613	2567628
Brazos	Notemigonus crysoleucas	163368	2569370
Brazos	Notemigonus crysoleucas	163613	2569370
Brazos	Notemigonus crysoleucas	163368	2567542
Brazos	Notemigonus crysoleucas	163613	2567542
Brazos	Fundulus notatus	165663	5512484
Brazos	Cyprinella lutrensis	163792	5588682
Brazos	Campostoma anomalum	163508	5512484
Brazos	Campostoma anomalum	690344	5512484
Brazos	Campostoma anomalum	690342	5512484
Brazos	Cyprinella lutrensis	163792	5585792
Brazos	Ictalurus punctatus	163998	5514690
Brazos	Cyprinella lutrensis	163792	2569748
Brazos	Micropterus salmoides	168160	5512484
Brazos	Cyprinella lutrensis	163792	2569798
Brazos	Cyprinella lutrensis	163792	5588520
Brazos	Notropis volucellus	163491	5512484
Brazos	Notropis volucellus	163421	5512484
Brazos	Notemigonus crysoleucas	163368	5512484
Brazos	Notemigonus crysoleucas	163613	5512484
Brazos	Cyprinella lutrensis	163792	5592296
Brazos	Micropterus salmoides	168160	5513770
Brazos	Notropis shumardi	163417	5512484
Brazos	Cyprinella lutrensis	163792	2567570
Brazos	Micropterus salmoides	168160	5523992
Brazos	Dorosoma cepedianum	161737	5512484
Brazos	Ameiurus melas	164039	5531478
Brazos	Cyprinella lutrensis	163792	2569236
Brazos	Micropterus salmoides	168160	5531602
Brazos	Percina sciera	168475	5523992
Brazos	Gambusia affinis	201977	5586530
Brazos	Ameiurus melas	164039	5513780
Brazos	Percina sciera	168475	5557990
Brazos	Ameiurus melas	164039	5513768
Brazos	Hybognathus placitus	163361	5539988
Brazos	Ameiurus melas	164039	5513550
Brazos	Micropterus salmoides	168160	5575429
Brazos	Micropterus treculii	168162	5523974
Brazos	Pomoxis nigromaculatus	168167	5531602
Brazos	Menidia beryllina	165993	5524344
Brazos	Percina sciera	168475	5513524
Brazos	Pylodictis olivaris	164029	5512484
Brazos	Fundulus zebrinus	165658	14021832
Brazos	Fundulus notatus	165663	5524344
Brazos	Menidia beryllina	165993	5557990
Brazos	Lepomis humilis	168151	5524344
Brazos	Cyprinus carpio	163346	5497182
Brazos	Cyprinus carpio	163345	5497182
Brazos	Cyprinus carpio	163344	5497182
Brazos	Dorosoma cepedianum	161737	5574943
Brazos	Dorosoma cepedianum	161737	5513770
Brazos	Ameiurus melas	164039	5513552
Brazos	Cyprinella lutrensis	163792	5586530
Brazos	Notropis oxyrhynchus	163415	5557990
Brazos	Pomoxis annularis	168166	5513780
Brazos	Lepomis megalotis	168153	2569294
Brazos	Pomoxis annularis	168166	5513770
Brazos	Dorosoma petenense	161738	5497182
Brazos	Lepomis megalotis	168153	2569754
Brazos	Pomoxis annularis	168166	5523992
Brazos	Lepomis megalotis	168153	2569792
Brazos	Lepomis megalotis	168153	2567560
Brazos	Etheostoma lepidum	168367	5497182
Brazos	Lepomis megalotis	168153	2567452
Brazos	Micropterus dolomieu	550562	5513360
Brazos	Campostoma anomalum	163508	5497182
Brazos	Campostoma anomalum	690344	5497182
Brazos	Campostoma anomalum	690342	5497182
Brazos	Lepomis megalotis	168153	2567628
Brazos	Lepomis microlophus	168154	5574855
Brazos	Morone chrysops	167682	5574943
Brazos	Ameiurus melas	164039	5523850
Brazos	Cyprinella lutrensis	163792	5496904
Brazos	Lepomis cyanellus	168132	5531474
Brazos	Lepomis megalotis	168153	5586814
Brazos	Micropterus punctulatus	168161	5557990
Brazos	Fundulus zebrinus	165658	14021816
Brazos	Lepomis macrochirus	168141	5523992
Brazos	Micropterus salmoides	168160	5496904
Brazos	Lepomis megalotis	168153	5587218
Brazos	Lepomis megalotis	168153	5586688
Brazos	Lepomis macrochirus	168141	5524344
Brazos	Micropterus dolomieu	550562	5513502
Brazos	Pimephales vigilax	163518	5496904
Brazos	Lepomis megalotis	168153	2567520
Brazos	Notemigonus crysoleucas	163368	5524344
Brazos	Notemigonus crysoleucas	163613	5524344
Brazos	Cyprinella lutrensis	163792	5497132
Brazos	Atractosteus spatula	201897	5523890
Brazos	Lepisosteus oculatus	161095	5513470
Brazos	Lepisosteus oculatus	161095	5513518
Brazos	Lepisosteus oculatus	161095	5523992
Brazos	Cyprinella venusta	163809	5497132
Brazos	Lepomis megalotis	168153	2572012
Brazos	Lepisosteus oculatus	161095	5555438
Brazos	Campostoma anomalum	163508	5497132
Brazos	Campostoma anomalum	690344	5497132
Brazos	Campostoma anomalum	690342	5497132
Brazos	Lepomis megalotis	168153	5592790
Brazos	Lepisosteus osseus	161094	5555000
Brazos	Lepisosteus osseus	161094	5555206
Brazos	Lepisosteus osseus	161094	5513552
Brazos	Lepisosteus osseus	161094	5553371
Brazos	Percina carbonaria	168501	5497132
Brazos	Gambusia affinis	201977	2567628
Brazos	Gambusia affinis	165878	2567628
Brazos	Lepisosteus osseus	161094	5555438
Brazos	Ictalurus punctatus	163998	5553289
Brazos	Lepomis auritus	168131	5513780
Brazos	Strongylura marina	165551	5513560
Brazos	Lepomis auritus	168131	5593188
Brazos	Lepomis auritus	168131	5587442
Brazos	Gambusia affinis	201977	5497132
Brazos	Gambusia affinis	165878	5497132
Brazos	Cyprinella lutrensis	163792	2572252
Brazos	Lepomis gulosus	168138	5513532
Brazos	Pimephales vigilax	163518	5497132
Brazos	Lepomis macrochirus	168141	5531606
Brazos	Notropis potteri	163416	5531604
Brazos	Percina sciera	168475	5497132
Brazos	Lepomis megalotis	168153	5523992
Brazos	Etheostoma lepidum	168367	5496912
Brazos	Anguilla rostrata	161127	5513518
Brazos	Lepomis humilis	168151	5523992
Brazos	Micropterus salmoides	168160	5513532
Brazos	Micropterus dolomieu	550562	5513780
Brazos	Esox americanus	162141	5578237
Brazos	Esox americanus	162140	5578237
Brazos	Esox americanus	162142	5578237
Brazos	Lepomis humilis	168151	5496912
Brazos	Campostoma anomalum	163508	5557104
Brazos	Campostoma anomalum	690344	5557104
Brazos	Campostoma anomalum	690342	5557104
Brazos	Carpiodes carpio	163919	5557104
Brazos	Lepomis gulosus	168138	5586774
Brazos	Esox americanus	162141	5577871
Brazos	Esox americanus	162140	5577871
Brazos	Esox americanus	162142	5577871
Brazos	Ameiurus melas	164039	5554968
Brazos	Carassius auratus	163350	5577649
Brazos	Notemigonus crysoleucas	163368	3122644
Brazos	Notemigonus crysoleucas	163613	3122644
Brazos	Astyanax mexicanus	162850	5578209
Brazos	Carassius auratus	163350	5577723
Brazos	Campostoma anomalum	163508	5589050
Brazos	Campostoma anomalum	690344	5589050
Brazos	Campostoma anomalum	690342	5589050
Brazos	Etheostoma spectabile	168368	5589050
Brazos	Micropterus salmoides	168160	5496912
Brazos	Cyprinus carpio	163346	5578237
Brazos	Cyprinus carpio	163345	5578237
Brazos	Cyprinus carpio	163344	5578237
Brazos	Ictiobus bubalus	163955	5578237
Brazos	Macrhybopsis hyostoma	553280	5578237
Brazos	Ameiurus natalis	164041	5578237
Brazos	Ictalurus punctatus	163998	5578237
Brazos	Noturus gyrinus	164003	5578237
Brazos	Cyprinus carpio	163346	5577351
Brazos	Cyprinus carpio	163345	5577351
Brazos	Cyprinus carpio	163344	5577351
Brazos	Ameiurus melas	164039	5577351
Brazos	Lepomis gulosus	168138	5577351
Brazos	Pimephales vigilax	163518	5496912
Brazos	Hybopsis amnis	201917	5557060
Brazos	Cyprinella venusta	163809	5557060
Brazos	Lepomis gulosus	168138	5557060
Brazos	Lepomis megalotis	168153	5557060
Brazos	Ameiurus melas	164039	5554970
Brazos	Carpiodes carpio	163919	5557060
Brazos	Micropterus salmoides	168160	5557060
Brazos	Opsopoeodus emiliae	163876	5557060
Brazos	Notropis volucellus	163491	5557350
Brazos	Notropis volucellus	163421	5557350
Brazos	Percina carbonaria	168501	5496912
Brazos	Moxostoma congestum	163931	5557350
Brazos	Lepomis gulosus	168138	5557350
Brazos	Pomoxis annularis	168166	5557350
Brazos	Ameiurus melas	164039	5557350
Brazos	Cyprinus carpio	163346	5557350
Brazos	Cyprinus carpio	163345	5557350
Brazos	Cyprinus carpio	163344	5557350
Brazos	Ameiurus natalis	164041	5557350
Brazos	Micropterus punctulatus	168161	5496912
Brazos	Ictiobus bubalus	163955	5557350
Brazos	Ameiurus melas	164039	5575573
Brazos	Campostoma anomalum	163508	5523898
Brazos	Campostoma anomalum	690344	5523898
Brazos	Campostoma anomalum	690342	5523898
Brazos	Pimephales promelas	163517	5523898
Brazos	Lepomis cyanellus	168132	5671579
Brazos	Cyprinella venusta	163809	5671579
Brazos	Micropterus treculii	168162	5671579
Brazos	Lepomis auritus	168131	5671579
Brazos	Campostoma anomalum	163508	5496912
Brazos	Campostoma anomalum	690344	5496912
Brazos	Campostoma anomalum	690342	5496912
Brazos	Lepomis megalotis	168153	5671579
Brazos	Etheostoma spectabile	168368	5671579
Brazos	Ameiurus natalis	164041	5671579
Brazos	Campostoma anomalum	163508	5671579
Brazos	Campostoma anomalum	690344	5671579
Brazos	Campostoma anomalum	690342	5671579
Brazos	Gambusia affinis	201977	5671579
Brazos	Gambusia affinis	165878	5671579
Brazos	Ameiurus melas	164039	5555440
Brazos	Ictalurus punctatus	163998	5671579
Brazos	Lepomis macrochirus	168141	5671579
Brazos	Moxostoma congestum	163931	5496912
Brazos	Ameiurus natalis	164041	5671667
Brazos	Micropterus treculii	168162	5671667
Brazos	Micropterus dolomieu	550562	5671667
Brazos	Campostoma anomalum	163508	5671667
Brazos	Campostoma anomalum	690344	5671667
Brazos	Campostoma anomalum	690342	5671667
Brazos	Carpiodes carpio	163919	5496912
Brazos	Notemigonus crysoleucas	163368	5671667
Brazos	Notemigonus crysoleucas	163613	5671667
Brazos	Lepomis cyanellus	168132	5671667
Brazos	Cyprinella lutrensis	163792	5496912
Brazos	Notropis potteri	163416	5496912
Brazos	Lepomis	168130	5671579
Brazos	Etheostoma lepidum	168367	5586798
Brazos	Ameiurus melas	164039	5513784
Brazos	Micropterus salmoides	168160	5671579
Brazos	Ameiurus melas	164039	5554946
Brazos	Carpiodes carpio	163919	5671579
Brazos	Campostoma anomalum	163508	5513552
Brazos	Campostoma anomalum	690344	5513552
Brazos	Lepomis macrochirus	168141	5586798
Brazos	Campostoma anomalum	690342	5513552
Brazos	Percina macrolepida	168487	5524338
Brazos	Lepomis macrochirus	168141	5671667
Brazos	Campostoma anomalum	163508	5523974
Brazos	Cyprinella lutrensis	163792	5524338
Brazos	Campostoma anomalum	690344	5523974
Brazos	Campostoma anomalum	690342	5523974
Brazos	Etheostoma spectabile	168368	5524338
Brazos	Lepomis gulosus	168138	5513780
Brazos	Notropis texanus	163420	5671579
Brazos	Lepomis cyanellus	168132	14031889
Brazos	Fundulus zebrinus	165658	14031889
Brazos	Moxostoma congestum	163931	5671667
Brazos	Lepomis macrochirus	168141	5523900
Brazos	Notropis oxyrhynchus	163415	5494562
Brazos	Notropis buccula	163432	5544098
Brazos	Cichlasoma cyanoguttatum	649487	5671579
Brazos	Lepomis macrochirus	168141	5531480
Brazos	Cichlasoma cyanoguttatum	649487	5671667
Brazos	Lepomis macrochirus	168141	5544098
Brazos	Hybognathus placitus	163361	5544098
Brazos	Campostoma anomalum	163508	5513612
Brazos	Campostoma anomalum	690344	5513612
Brazos	Campostoma anomalum	690342	5513612
Brazos	Etheostoma spectabile	168368	5513612
Brazos	Fundulus notatus	165663	5513612
Brazos	Lepomis	168130	5671667
Brazos	Gambusia affinis	201977	5513612
Brazos	Gambusia affinis	165878	5513612
Brazos	Lepomis megalotis	168153	5513612
Brazos	Lepomis cyanellus	168132	5513612
Brazos	Notropis buccula	163432	5555524
Brazos	Dorosoma petenense	161738	5555000
Brazos	Morone chrysops	167682	2572260
Brazos	Micropterus salmoides	168160	5513612
Brazos	Dorosoma petenense	161738	5555542
Brazos	Dorosoma petenense	161738	5555524
Brazos	Cyprinella lutrensis	163792	5497190
Brazos	Lepomis microlophus	168154	5514172
Brazos	Aplodinotus grunniens	169364	5523900
Brazos	Notemigonus crysoleucas	163368	5554970
Brazos	Notemigonus crysoleucas	163613	5554970
Brazos	Notropis texanus	163420	5671667
Brazos	Notemigonus crysoleucas	163368	5555500
Brazos	Notemigonus crysoleucas	163613	5555500
Brazos	Cyprinella venusta	163809	5497190
Brazos	Notemigonus crysoleucas	163368	5555008
Brazos	Notemigonus crysoleucas	163613	5555008
Brazos	Cyprinella lutrensis	163792	5513612
Brazos	Micropterus punctulatus	168161	5671579
Brazos	Campostoma anomalum	163508	5513688
Brazos	Campostoma anomalum	690344	5513688
Brazos	Campostoma anomalum	690342	5513688
Brazos	Micropterus dolomieu	550562	5671579
Brazos	Lepomis macrochirus	168141	5513532
Brazos	Lepisosteus oculatus	161095	3122348
Brazos	Etheostoma spectabile	168368	5513688
Brazos	Notemigonus crysoleucas	163368	5555440
Brazos	Notemigonus crysoleucas	163613	5555440
Brazos	Notropis volucellus	163491	5497190
Brazos	Lepomis cyanellus	168132	5513688
Brazos	Notropis volucellus	163421	5497190
Brazos	Aplodinotus grunniens	169364	5513780
Brazos	Aplodinotus grunniens	169364	5513440
Brazos	Aplodinotus grunniens	169364	5513514
Brazos	Fundulus olivaceus	165655	5555008
Brazos	Fundulus olivaceus	165655	5555440
Brazos	Lepomis cyanellus	168132	5586530
Brazos	Pimephales vigilax	163518	5497190
Brazos	Lepomis megalotis	168153	5513688
Brazos	Fundulus olivaceus	165655	5555436
Brazos	Macrhybopsis hyostoma	553280	5555500
Brazos	Cyprinella venusta	163809	5513688
Brazos	Gambusia affinis	201977	5539988
Brazos	Gambusia affinis	165878	5539988
Brazos	Pimephales vigilax	163518	5512356
Brazos	Lepomis macrochirus	168141	5531482
Brazos	Menidia beryllina	165993	5512356
Brazos	Macrhybopsis hyostoma	553280	5555542
Brazos	Ameiurus melas	164039	3122348
Brazos	Macrhybopsis hyostoma	553280	5555438
Brazos	Cyprinus carpio	163346	3123672
Brazos	Cyprinus carpio	163345	3123672
Brazos	Cyprinus carpio	163344	3123672
Brazos	Carpiodes carpio	163919	3123672
Brazos	Pylodictis olivaris	164029	3123672
Brazos	Pomoxis annularis	168166	3123672
Brazos	Gambusia affinis	201977	5497190
Brazos	Gambusia affinis	165878	5497190
Brazos	Menidia beryllina	165993	5671667
Brazos	Micropterus salmoides	168160	5593128
Brazos	Lepomis macrochirus	168141	5530672
Brazos	Noturus gyrinus	164003	5531606
Brazos	Pimephales vigilax	163518	5530672
Brazos	Macrhybopsis hyostoma	553280	5555524
Brazos	Micropterus	168158	5671579
Brazos	Menidia beryllina	165993	5670719
Brazos	Gambusia affinis	201977	5670719
Brazos	Gambusia affinis	165878	5670719
Brazos	Lepomis macrochirus	168141	5670719
Brazos	Cyprinella venusta	163809	5670719
Brazos	Lepomis megalotis	168153	5670719
Brazos	Lepomis microlophus	168154	5530672
Brazos	Micropterus salmoides	168160	5670719
Brazos	Esox americanus	162141	5577653
Brazos	Esox americanus	162140	5577653
Brazos	Esox americanus	162142	5577653
Brazos	Astyanax mexicanus	162850	5671579
Brazos	Lepomis auritus	168131	5671667
Brazos	Micropterus salmoides	168160	5671667
Brazos	Hybognathus nuchalis	163360	5577551
Brazos	Hybognathus nuchalis	163365	5577551
Brazos	Ameiurus natalis	164041	5577551
Brazos	Gambusia affinis	201977	5530672
Brazos	Gambusia affinis	165878	5530672
Brazos	Lepomis gulosus	168138	5577551
Brazos	Cyprinella venusta	163809	2572110
Brazos	Lepomis macrochirus	168141	2572110
Brazos	Gambusia affinis	201977	2572110
Brazos	Gambusia affinis	165878	2572110
Brazos	Cyprinella venusta	163809	5588652
Brazos	Lepomis macrochirus	168141	5588652
Brazos	Gambusia affinis	201977	5588652
Brazos	Gambusia affinis	165878	5588652
Brazos	Lepomis cyanellus	168132	5670649
Brazos	Etheostoma spectabile	168368	5670649
Brazos	Gambusia affinis	201977	5670649
Brazos	Gambusia affinis	165878	5670649
Brazos	Lepomis macrochirus	168141	5670649
Brazos	Hybognathus nuchalis	163360	5577347
Brazos	Hybognathus nuchalis	163365	5577347
Brazos	Lepomis humilis	168151	5577347
Brazos	Hybognathus placitus	163361	5540008
Brazos	Hybognathus nuchalis	163360	5557396
Brazos	Hybognathus nuchalis	163365	5557396
Brazos	Hybognathus placitus	163361	14033877
Brazos	Hybognathus placitus	163361	14034169
Brazos	Notropis buccula	163432	14034169
Brazos	Notropis oxyrhynchus	163415	14034169
Brazos	Notropis potteri	163416	14034169
Brazos	Fundulus zebrinus	165658	14034169
Brazos	Hybognathus placitus	163361	13702739
Brazos	Notropis oxyrhynchus	163415	13702739
Brazos	Hybognathus placitus	163361	5559378
Brazos	Hybognathus placitus	163361	13700695
Brazos	Etheostoma spectabile	168368	2569332
Brazos	Hybognathus nuchalis	163360	5578237
Brazos	Hybognathus nuchalis	163365	5578237
Brazos	Lepomis cyanellus	168132	5578237
Brazos	Pomoxis annularis	168166	5578237
Brazos	Hybopsis amnis	201917	5578237
Brazos	Macrhybopsis hyostoma	553280	5558062
Brazos	Notropis potteri	163416	5558062
Brazos	Notropis oxyrhynchus	163415	5558062
Brazos	Macrhybopsis hyostoma	553280	5512664
Brazos	Notropis oxyrhynchus	163415	5512664
Brazos	Notropis potteri	163416	5512664
Brazos	Micropterus salmoides	168160	5558078
Brazos	Notropis amabilis	163410	5578237
Brazos	Notropis atrocaudalis	163413	5577451
Brazos	Notropis atrocaudalis	163413	5557848
Brazos	Alosa chrysochloris	161707	3122710
Brazos	Aphredoderus sayanus	690726	3122710
Brazos	Aphredoderus sayanus	164405	3122710
Brazos	Aphredoderus sayanus	690727	3122710
Brazos	Carpiodes carpio	163919	3122710
Brazos	Cyprinella lutrensis	163792	3122710
Brazos	Cyprinella venusta	163809	3122710
Brazos	Dorosoma cepedianum	161737	3122710
Brazos	Lepomis cyanellus	168132	2569332
Brazos	Dorosoma petenense	161738	3122710
Brazos	Etheostoma gracile	168366	3122710
Brazos	Fundulus notatus	165663	3122710
Brazos	Gambusia affinis	201977	3122710
Brazos	Gambusia affinis	165878	3122710
Brazos	Ictalurus furcatus	163997	3122710
Brazos	Ictalurus punctatus	163998	3122710
Brazos	Ictiobus bubalus	163955	3122710
Brazos	Labidesthes sicculus	166016	3122710
Brazos	Lepisosteus osseus	161094	3122710
Brazos	Lepomis cyanellus	168132	3122710
Brazos	Cyprinella lutrensis	163792	2578585
Brazos	Lepomis gulosus	168138	3122710
Brazos	Lepomis humilis	168151	3122710
Brazos	Lepomis	168130	3122710
Brazos	Lepomis macrochirus	168141	3122710
Brazos	Lepomis megalotis	168153	3122710
Brazos	Lepomis microlophus	168154	3122710
Brazos	Lepomis miniatus	168157	3122710
Brazos	Lythrurus fumeus	163853	3122710
Brazos	Macrhybopsis hyostoma	553280	3122710
Brazos	Macrhybopsis storeriana	163870	3122710
Brazos	Menidia beryllina	165993	3122710
Brazos	Lepomis auritus	168131	5554866
Brazos	Micropterus punctulatus	168161	3122710
Brazos	Micropterus salmoides	168160	3122710
Brazos	Mugil cephalus	170335	3122710
Brazos	Notropis buchanani	163414	3122710
Brazos	Notropis oxyrhynchus	163415	3122710
Brazos	Notropis shumardi	163417	3122710
Brazos	Noturus gyrinus	164003	3122710
Brazos	Lepomis miniatus	168157	5555500
Brazos	Opsopoeodus emiliae	163876	3122710
Brazos	Pimephales vigilax	163518	3122710
Brazos	Pomoxis annularis	168166	3122710
Brazos	Pylodictis olivaris	164029	3122710
Brazos	Lythrurus fumeus	163853	5559360
Brazos	Etheostoma gracile	168366	5559360
Brazos	Lythrurus fumeus	163853	5577347
Brazos	Notropis buchanani	163414	5670919
Brazos	Notropis volucellus	163491	5670919
Brazos	Notropis volucellus	163421	5670919
Brazos	Pimephales vigilax	163518	5670919
Brazos	Lepomis macrochirus	168141	2578585
Brazos	Lepomis macrochirus	168141	5670919
Brazos	Lepomis megalotis	168153	5670919
Brazos	Gambusia affinis	201977	5670919
Brazos	Gambusia affinis	165878	5670919
Brazos	Notropis shumardi	163417	5570279
Brazos	Carpiodes carpio	163919	5570279
Brazos	Notropis shumardi	163417	5558092
Brazos	Cyprinella venusta	163809	2578585
Brazos	Lythrurus fumeus	163853	5578203
Brazos	Lepomis cyanellus	168132	5497190
Brazos	Minytrema melanops	163959	5578203
Brazos	Fundulus olivaceus	165655	5578203
Brazos	Percina sciera	168475	5578203
Brazos	Cyprinella lutrensis	163792	5586750
Brazos	Cyprinella venusta	163809	5586750
Brazos	Pimephales vigilax	163518	5586786
Brazos	Cyprinella venusta	163809	5586786
Brazos	Lepisosteus osseus	161094	5577833
Brazos	Cyprinella lutrensis	163792	14021832
Brazos	Gambusia affinis	201977	14021832
Brazos	Gambusia affinis	165878	14021832
Brazos	Cyprinella venusta	163809	5670913
Brazos	Micropterus salmoides	168160	5670913
Brazos	Cyprinella venusta	163809	5512356
Brazos	Cyprinella lutrensis	163792	5512356
Brazos	Fundulus zebrinus	165658	5512356
Brazos	Lepomis cyanellus	168132	5512356
Brazos	Lepomis megalotis	168153	5512356
Brazos	Ictalurus punctatus	163998	2578585
Brazos	Carpiodes carpio	163919	5512356
Brazos	Notropis buchanani	163414	5558020
Brazos	Carpiodes carpio	163919	5558020
Brazos	Ictalurus furcatus	163997	5558020
Brazos	Ictalurus punctatus	163998	5558020
Brazos	Aplodinotus grunniens	169364	5558020
Brazos	Pimephales vigilax	163518	2569284
Brazos	Lepomis megalotis	168153	2569284
Brazos	Micropterus salmoides	168160	2569284
Brazos	Cyprinella venusta	163809	2569284
Brazos	Ameiurus natalis	164041	2578585
Brazos	Pimephales promelas	163517	2569284
Brazos	Lepomis humilis	168151	2569284
Brazos	Notropis buccula	163432	5558092
Brazos	Notropis potteri	163416	5558068
Brazos	Cyprinella lutrensis	163792	5558068
Brazos	Notropis buccula	163432	5558068
Brazos	Moxostoma congestum	163931	5588652
Brazos	Morone chrysops	167682	5671577
Brazos	Aphredoderus sayanus	690726	3124494
Brazos	Aphredoderus sayanus	164405	3124494
Brazos	Aphredoderus sayanus	690727	3124494
Brazos	Dormitator maculatus	171919	3124494
Brazos	Fundulus chrysotus	165652	3124494
Brazos	Notemigonus crysoleucas	163368	3124494
Brazos	Notemigonus crysoleucas	163613	3124494
Brazos	Elassoma zonatum	168171	3124494
Brazos	Percina sciera	168475	3122672
Brazos	Campostoma anomalum	163508	2578585
Brazos	Campostoma anomalum	690344	2578585
Brazos	Campostoma anomalum	690342	2578585
Brazos	Etheostoma gracile	168366	3122672
Brazos	Etheostoma chlorosoma	168365	3122672
Brazos	Noturus gyrinus	164003	3122672
Brazos	Pimephales vigilax	163518	5497090
Brazos	Pimephales vigilax	163518	2572302
Brazos	Etheostoma spectabile	168368	5671577
Brazos	Percina carbonaria	168501	5671577
Brazos	Notropis texanus	163420	5581199
Brazos	Etheostoma chlorosoma	168365	5581199
Brazos	Pimephales promelas	163517	5558060
Brazos	Ameiurus natalis	164041	5558060
Brazos	Pimephales promelas	163517	5489939
Brazos	Lepomis megalotis	168153	5489939
Brazos	Notropis potteri	163416	5558092
Brazos	Ictalurus furcatus	163997	5558092
Brazos	Cyprinella venusta	163809	5586662
Brazos	Notropis volucellus	163491	5586662
Brazos	Notropis volucellus	163421	5586662
Brazos	Notropis stramineus	163419	5497206
Brazos	Ameiurus natalis	164041	5586662
Brazos	Lepomis cyanellus	168132	5586662
Brazos	Lepomis megalotis	168153	5586662
Brazos	Micropterus salmoides	168160	5586662
Brazos	Carpiodes carpio	163919	5558896
Brazos	Ictalurus furcatus	163997	5558896
Brazos	Pylodictis olivaris	164029	5558896
Brazos	Pomoxis annularis	168166	5558896
Brazos	Aplodinotus grunniens	169364	5558896
Brazos	Notropis oxyrhynchus	163415	5558092
Brazos	Carpiodes carpio	163919	5558092
Brazos	Lepomis miniatus	168157	5558092
Brazos	Pomoxis annularis	168166	5558092
Brazos	Aplodinotus grunniens	169364	5558092
Brazos	Percina macrolepida	168487	5558092
Brazos	Carpiodes carpio	163919	5497360
Brazos	Cyprinella lutrensis	163792	2568018
Brazos	Erimyzon oblongus	163924	5577769
Brazos	Erimyzon oblongus	913984	5577769
Brazos	Ictiobus bubalus	163955	5558092
Brazos	Lepomis miniatus	168157	5555542
Brazos	Etheostoma chlorosoma	168365	5558092
Brazos	Etheostoma gracile	168366	5558092
Brazos	Ictalurus furcatus	163997	5577709
Brazos	Ictalurus furcatus	163997	5558082
Brazos	Ictalurus furcatus	163997	5559356
Brazos	Pomoxis annularis	168166	5559356
Brazos	Ictalurus furcatus	163997	3124660
Brazos	Mugil cephalus	170335	3124660
Brazos	Lepomis miniatus	168157	5555524
Brazos	Ictalurus furcatus	163997	5558068
Brazos	Ictalurus punctatus	163998	5588556
Brazos	Ictalurus punctatus	163998	5558092
Brazos	Ictalurus punctatus	163998	5555500
Brazos	Lepomis humilis	168151	5555500
Brazos	Ictalurus furcatus	163997	5577833
Brazos	Lepomis miniatus	168157	5557990
Brazos	Ictalurus furcatus	163997	5581199
Brazos	Ameiurus natalis	164041	5559152
Brazos	Ameiurus natalis	164041	5578205
Brazos	Lepomis miniatus	168157	5554906
Brazos	Micropterus dolomieu	550562	5513560
Brazos	Etheostoma gracile	168366	5578205
Brazos	Campostoma anomalum	163508	5497206
Brazos	Campostoma anomalum	690344	5497206
Brazos	Campostoma anomalum	690342	5497206
Brazos	Ictalurus punctatus	163998	5577417
Brazos	Noturus gyrinus	164003	5577649
Brazos	Lepomis humilis	168151	5497190
Brazos	Noturus gyrinus	164003	5576223
Brazos	Menidia beryllina	165993	5531602
Brazos	Pylodictis olivaris	164029	5577709
Brazos	Pylodictis olivaris	164029	5577567
Brazos	Cyprinodon rubrofluviatilis	165641	14034497
Brazos	Fundulus zebrinus	165658	14034497
Brazos	Pimephales vigilax	163518	5557848
Brazos	Noturus gyrinus	164003	5581199
Brazos	Lepomis microlophus	168154	5576223
Brazos	Noturus gyrinus	164003	5578239
Brazos	Noturus gyrinus	164003	5578203
Brazos	Lepomis marginatus	168152	5578203
Brazos	Etheostoma chlorosoma	168365	5578203
Brazos	Poecilia latipinna	165898	5578241
Brazos	Fundulus zebrinus	165658	5509698
Brazos	Gambusia affinis	201977	5574937
Brazos	Gambusia affinis	165878	5574937
Brazos	Gambusia affinis	201977	5671025
Brazos	Gambusia affinis	165878	5671025
Brazos	Lepomis auritus	168131	5577855
Brazos	Lepomis cyanellus	168132	5575429
Brazos	Lepomis cyanellus	168132	5577649
Brazos	Lepomis cyanellus	168132	5586818
Brazos	Lepomis cyanellus	168132	5577561
Brazos	Lepomis gulosus	168138	5577561
Brazos	Lepomis gulosus	168138	5581199
Brazos	Lepomis gulosus	168138	5577417
Brazos	Lepomis gulosus	168138	2567932
Brazos	Lepomis gulosus	168138	5577705
Brazos	Pomoxis annularis	168166	5577705
Brazos	Hybognathus placitus	163361	5578237
Brazos	Lepomis gulosus	168138	5578205
Brazos	Fundulus notatus	165663	5513780
Brazos	Lepomis humilis	168151	5577729
Brazos	Hybognathus placitus	163361	5557350
Brazos	Lepomis humilis	168151	5521636
Brazos	Percina carbonaria	168501	5588596
Brazos	Etheostoma spectabile	168368	5588596
Brazos	Percina sciera	168475	5588596
Brazos	Lepomis megalotis	168153	2572206
Brazos	Micropterus treculii	168162	2572206
Brazos	Lepomis megalotis	168153	5531474
Brazos	Lepomis megalotis	168153	5497090
Brazos	Etheostoma spectabile	168368	5512356
Brazos	Lepomis humilis	168151	5574803
Brazos	Lepomis megalotis	168153	5574803
Brazos	Hybognathus nuchalis	163360	5557350
Brazos	Hybognathus nuchalis	163365	5557350
Brazos	Lepomis macrochirus	168141	5555500
Brazos	Lepomis megalotis	168153	5497190
Brazos	Micropterus treculii	168162	5588556
Brazos	Lepomis microlophus	168154	5577607
Brazos	Lepomis macrochirus	168141	5555542
Brazos	Micropterus salmoides	168160	5577607
Brazos	Lepomis microlophus	168154	5577723
Brazos	Lepomis marginatus	168152	5558092
Brazos	Lepomis macrochirus	168141	5512356
Brazos	Lepomis microlophus	168154	5577649
Brazos	Lepomis humilis	168151	5489939
Brazos	Lepomis humilis	168151	5581199
Brazos	Pomoxis annularis	168166	5581199
Brazos	Aplodinotus grunniens	169364	5581199
Brazos	Micropterus salmoides	168160	5577723
Brazos	Micropterus salmoides	168160	5575763
Brazos	Micropterus salmoides	168160	5557062
Brazos	Gambusia affinis	201977	5512356
Brazos	Gambusia affinis	165878	5512356
Brazos	Micropterus salmoides	168160	5577871
Brazos	Pomoxis annularis	168166	5577635
Brazos	Pomoxis annularis	168166	5557256
Brazos	Lepomis macrochirus	168141	5555440
Brazos	Pomoxis annularis	168166	5555500
Brazos	Pomoxis annularis	168166	5577351
Brazos	Etheostoma gracile	168366	5577351
Brazos	Pomoxis annularis	168166	5577561
Brazos	Pomoxis annularis	168166	5578239
Brazos	Pomoxis annularis	168166	5577871
Brazos	Lepomis macrochirus	168141	5513552
Brazos	Ameiurus natalis	164041	5512356
Brazos	Pomoxis annularis	168166	5577121
Brazos	Pomoxis annularis	168166	5555252
Brazos	Pomoxis annularis	168166	5577715
Brazos	Pomoxis annularis	168166	5577607
Brazos	Pomoxis annularis	168166	5577649
Brazos	Lepomis macrochirus	168141	5555524
Brazos	Pomoxis annularis	168166	5557856
Brazos	Pomoxis annularis	168166	5577723
Brazos	Pomoxis annularis	168166	5576223
Brazos	Pomoxis annularis	168166	5529638
Brazos	Etheostoma gracile	168366	5570133
Brazos	Percina sciera	168475	5578237
Brazos	Percina sciera	168475	5527167
Brazos	Etheostoma chlorosoma	168365	5577277
Brazos	Campostoma anomalum	163508	5512356
Brazos	Campostoma anomalum	690344	5512356
Brazos	Campostoma anomalum	690342	5512356
Brazos	Etheostoma gracile	168366	5523890
Brazos	Aplodinotus grunniens	169364	2572110
Brazos	Etheostoma spectabile	168368	5588556
Brazos	Dorosoma cepedianum	161737	5539988
Brazos	Notropis potteri	163416	5539988
Brazos	Etheostoma spectabile	168368	5531290
Brazos	Dorosoma cepedianum	161737	5543590
Brazos	Pimephales vigilax	163518	5543590
Brazos	Lepomis megalotis	168153	5543590
Brazos	Micropterus salmoides	168160	5543590
Brazos	Pomoxis annularis	168166	5543590
Brazos	Pimephales vigilax	163518	3122698
Brazos	Notropis buccula	163432	5587560
Brazos	Lepomis megalotis	168153	5587560
Brazos	Micropterus treculii	168162	5587560
Brazos	Etheostoma gracile	168366	5577649
Brazos	Dorosoma cepedianum	161737	2572296
Brazos	Notropis buchanani	163414	2572296
Brazos	Cyprinella lutrensis	163792	2572296
Brazos	Cyprinella venusta	163809	2572296
Brazos	Lepomis megalotis	168153	2572296
Brazos	Dorosoma cepedianum	161737	5531474
Brazos	Campostoma anomalum	163508	5531474
Brazos	Campostoma anomalum	690344	5531474
Brazos	Campostoma anomalum	690342	5531474
Brazos	Notropis buchanani	163414	5531474
Brazos	Cyprinella lutrensis	163792	5531474
Brazos	Cyprinella venusta	163809	5531474
Brazos	Ictalurus punctatus	163998	5531474
Brazos	Micropterus punctulatus	168161	5531474
Brazos	Gambusia affinis	165878	5586530
Brazos	Lepomis macrochirus	168141	5531348
Brazos	Notropis oxyrhynchus	163415	5513700
Brazos	Cyprinella lutrensis	163792	5513700
Brazos	Percina sciera	168475	5513700
Brazos	Cyprinella lutrensis	163792	5531290
Brazos	Lepomis macrochirus	168141	5531290
Brazos	Lepomis megalotis	168153	5531290
Brazos	Pimephales promelas	163517	5558078
Brazos	Notropis potteri	163416	5539534
Brazos	Percina carbonaria	168501	5558008
Brazos	Percina macrolepida	168487	5577377
Brazos	Notropis buchanani	163414	5578237
Brazos	Lepomis humilis	168151	5577277
Brazos	Lepomis humilis	168151	5578223
Brazos	Etheostoma gracile	168366	3121370
Brazos	Lepomis auritus	168131	5513506
Brazos	Hybognathus placitus	163361	5494668
Brazos	Macrhybopsis hyostoma	553280	5494668
Brazos	Macrhybopsis storeriana	163870	5558068
Brazos	Micropterus salmoides	168160	5497190
Brazos	Fundulus zebrinus	165658	14033697
Brazos	Percina macrolepida	168487	5531602
Brazos	Notropis texanus	163420	5670959
Brazos	Carpiodes carpio	163919	5670959
Brazos	Lepomis megalotis	168153	5670959
Brazos	Percina macrolepida	168487	5670959
Brazos	Pimephales vigilax	163518	5555500
Brazos	Mugil cephalus	170335	5557990
Brazos	Micropterus treculii	168162	5512484
Brazos	Notropis potteri	163416	5557990
Brazos	Macrhybopsis storeriana	163870	5557350
Brazos	Cyprinus carpio	163346	5512356
Brazos	Cyprinus carpio	163345	5512356
Brazos	Cyprinus carpio	163344	5512356
Brazos	Micropterus salmoides	168160	5512356
Brazos	Micropterus punctulatus	168161	5512356
Brazos	Ictalurus punctatus	163998	5512356
Brazos	Fundulus notatus	165663	5512356
Brazos	Ictalurus punctatus	163998	5513784
Brazos	Campostoma anomalum	163508	5670995
Brazos	Campostoma anomalum	690344	5670995
Brazos	Campostoma anomalum	690342	5670995
Brazos	Ictalurus punctatus	163998	5670995
Brazos	Lepomis humilis	168151	5523974
Brazos	Etheostoma spectabile	168368	5497190
Brazos	Lepomis cyanellus	168132	5555008
Brazos	Ictalurus punctatus	163998	5523934
Brazos	Lepomis cyanellus	168132	5555440
Brazos	Etheostoma spectabile	168368	5523934
Brazos	Lepomis cyanellus	168132	5523934
Brazos	Lepomis megalotis	168153	5523934
Brazos	Cyprinella lutrensis	163792	5523934
Brazos	Lepomis cyanellus	168132	5513560
Brazos	Notropis volucellus	163491	5523934
Brazos	Notropis volucellus	163421	5523934
Brazos	Notemigonus crysoleucas	163368	5523934
Brazos	Notemigonus crysoleucas	163613	5523934
Brazos	Pimephales vigilax	163518	5523934
Brazos	Cyprinella venusta	163809	5670811
Brazos	Percina sciera	168475	5555500
Brazos	Notropis volucellus	163491	5670811
Brazos	Notropis volucellus	163421	5670811
Brazos	Cyprinella venusta	163809	5512338
Brazos	Campostoma anomalum	163508	5670811
Brazos	Campostoma anomalum	690344	5670811
Brazos	Campostoma anomalum	690342	5670811
Brazos	Gambusia affinis	201977	5670811
Brazos	Gambusia affinis	165878	5670811
Brazos	Etheostoma spectabile	168368	5670811
Brazos	Carpiodes carpio	163919	5670811
Brazos	Moxostoma congestum	163931	5670811
Brazos	Lepomis auritus	168131	5670811
Brazos	Lepomis cyanellus	168132	5670811
Brazos	Lepomis megalotis	168153	5670811
Brazos	Ictalurus punctatus	163998	5670919
Brazos	Ameiurus natalis	164041	5670919
Brazos	Cyprinella lutrensis	163792	5512338
Brazos	Percina sciera	168475	5670919
Brazos	Carpiodes carpio	163919	5670919
Brazos	Lepomis cyanellus	168132	5523974
Brazos	Micropterus treculii	168162	5670919
Brazos	Lepomis cyanellus	168132	5670919
Brazos	Lepomis auritus	168131	5670919
Brazos	Cyprinella venusta	163809	5670919
Brazos	Percina sciera	168475	5497190
Brazos	Lepomis cyanellus	168132	5530672
Brazos	Cyprinella lutrensis	163792	5670919
Brazos	Percina carbonaria	168501	5670819
Brazos	Percina sciera	168475	5670819
Brazos	Etheostoma gracile	168366	5670819
Brazos	Etheostoma spectabile	168368	5670819
Brazos	Ictalurus punctatus	163998	5670819
Brazos	Noturus gyrinus	164003	5670819
Brazos	Ameiurus natalis	164041	5670819
Brazos	Cyprinella lutrensis	163792	5530672
Brazos	Cyprinella venusta	163809	5670819
Brazos	Percina sciera	168475	5555206
Brazos	Cyprinella lutrensis	163792	5670819
Brazos	Notropis volucellus	163491	5670819
Brazos	Notropis volucellus	163421	5670819
Brazos	Gambusia affinis	201977	5531602
Brazos	Pimephales vigilax	163518	5670819
Brazos	Campostoma anomalum	163508	5670819
Brazos	Campostoma anomalum	690344	5670819
Brazos	Campostoma anomalum	690342	5670819
Brazos	Lepomis megalotis	168153	5670819
Brazos	Gambusia affinis	201977	5531612
Brazos	Gambusia affinis	165878	5531612
Brazos	Fundulus notatus	165663	5531612
Brazos	Percina carbonaria	168501	5531612
Brazos	Labidesthes sicculus	166016	5531612
Brazos	Pimephales	163515	5555000
Brazos	Cyprinella venusta	163809	5530672
Brazos	Dorosoma cepedianum	161737	5531612
Brazos	Carpiodes carpio	163919	5531612
Brazos	Lepomis humilis	168151	5531612
Brazos	Lepomis macrochirus	168141	5531612
Brazos	Lepomis megalotis	168153	5531612
Brazos	Notemigonus crysoleucas	163368	5531612
Brazos	Notemigonus crysoleucas	163613	5531612
Brazos	Gambusia affinis	165878	5531602
Brazos	Pimephales vigilax	163518	5531612
Brazos	Cyprinella venusta	163809	5531612
Brazos	Cyprinella lutrensis	163792	5531612
Brazos	Notropis buchanani	163414	5531612
Brazos	Lepomis megalotis	168153	5530672
Brazos	Campostoma anomalum	163508	5531612
Brazos	Campostoma anomalum	690344	5531612
Brazos	Campostoma anomalum	690342	5531612
Brazos	Pimephales	163515	5555206
Brazos	Pimephales	163515	5555524
Brazos	Cyprinella lutrensis	163792	13718559
Brazos	Cyprinella venusta	163809	2569332
Brazos	Percina sciera	168475	5558068
Brazos	Percina sciera	168475	5557350
Brazos	Gambusia affinis	201977	2569332
Brazos	Gambusia affinis	165878	2569332
Brazos	Cyprinella lutrensis	163792	5555000
Brazos	Notropis oxyrhynchus	163415	5557350
Brazos	Cyprinella lutrensis	163792	2569332
Brazos	Dorosoma cepedianum	161737	5558078
Brazos	Dorosoma petenense	161738	5558078
Brazos	Carpiodes carpio	163919	5558078
Brazos	Ictalurus punctatus	163998	5558078
Brazos	Pylodictis olivaris	164029	5558078
Brazos	Gambusia affinis	201977	5558078
Brazos	Gambusia affinis	165878	5558078
Brazos	Gambusia affinis	201977	13718559
Brazos	Gambusia affinis	165878	13718559
Brazos	Cyprinella lutrensis	163792	5558078
Brazos	Lepomis megalotis	168153	2569332
Brazos	Notropis oxyrhynchus	163415	5558078
Brazos	Macrhybopsis hyostoma	553280	5558078
Brazos	Notropis shumardi	163417	5558078
Brazos	Pimephales vigilax	163518	5558078
Brazos	Cyprinella lutrensis	163792	5555206
Brazos	Lepomis microlophus	168154	5578237
Brazos	Lepomis megalotis	168153	5578237
Brazos	Lepomis macrochirus	168141	5578237
Brazos	Lepomis gulosus	168138	5578237
Brazos	Cyprinella lutrensis	163792	5578237
Brazos	Pimephales vigilax	163518	2569332
Brazos	Lythrurus fumeus	163853	5578237
Brazos	Dorosoma cepedianum	161737	5578237
Brazos	Ictalurus furcatus	163997	5578237
Brazos	Lepisosteus oculatus	161095	5578237
Brazos	Cyprinella lutrensis	163792	5555524
Brazos	Lepomis megalotis	168153	5575763
Brazos	Micropterus treculii	168162	2569332
Brazos	Cyprinella lutrensis	163792	5671577
Brazos	Moxostoma congestum	163931	2569332
Brazos	Cyprinella venusta	163809	5671577
Brazos	Notropis volucellus	163491	5671577
Brazos	Notropis volucellus	163421	5671577
Brazos	Pimephales vigilax	163518	5671577
Brazos	Lepomis megalotis	168153	5671577
Brazos	Gambusia affinis	201977	5671577
Brazos	Gambusia affinis	165878	5671577
Brazos	Ictalurus punctatus	163998	5670729
Brazos	Percina sciera	168475	2569332
Brazos	Ameiurus melas	164039	5670729
Brazos	Gambusia affinis	201977	5670729
Brazos	Gambusia affinis	165878	5670729
Brazos	Lepomis megalotis	168153	5670729
Brazos	Lepomis macrochirus	168141	5670729
Brazos	Etheostoma spectabile	168368	5670729
Brazos	Notemigonus crysoleucas	163368	5670729
Brazos	Notemigonus crysoleucas	163613	5670729
Brazos	Pimephales vigilax	163518	5670729
Brazos	Cyprinella lutrensis	163792	5670729
Brazos	Cyprinella venusta	163809	5670729
Brazos	Notropis volucellus	163491	5670729
Brazos	Notropis volucellus	163421	5670729
Brazos	Lepomis megalotis	168153	5671673
Brazos	Percina carbonaria	168501	5671673
Brazos	Etheostoma spectabile	168368	5671673
Brazos	Cyprinella lutrensis	163792	5671673
Brazos	Lepomis	168130	5586530
Brazos	Cyprinella venusta	163809	5671673
Brazos	Lepomis cyanellus	168132	13718559
Brazos	Notropis volucellus	163491	5671673
Brazos	Notropis volucellus	163421	5671673
Brazos	Fundulus olivaceus	165655	5670913
Brazos	Lepomis megalotis	168153	2578585
Brazos	Cyprinella lutrensis	163792	5670913
Brazos	Lepomis cyanellus	168132	5670913
Brazos	Lepomis gulosus	168138	5670913
Brazos	Lepisosteus osseus	161094	5577729
Brazos	Pimephales vigilax	163518	2578585
Brazos	Ictalurus furcatus	163997	5577729
Brazos	Lepisosteus oculatus	161095	5577855
Brazos	Fundulus notatus	165663	5577855
Brazos	Micropterus salmoides	168160	5577855
Brazos	Cyprinella lutrensis	163792	5513552
Brazos	Cyprinus carpio	163346	5577855
Brazos	Cyprinus carpio	163345	5577855
Brazos	Cyprinus carpio	163344	5577855
Brazos	Cyprinus carpio	163346	5570669
Brazos	Cyprinus carpio	163345	5570669
Brazos	Cyprinus carpio	163344	5570669
Brazos	Pimephales vigilax	163518	5570669
Brazos	Gambusia affinis	201977	2578585
Brazos	Gambusia affinis	165878	2578585
Brazos	Opsopoeodus emiliae	163876	5570669
Brazos	Cyprinella venusta	163809	5570669
Brazos	Cyprinella lutrensis	163792	5570669
Brazos	Notemigonus crysoleucas	163368	5570669
Brazos	Notemigonus crysoleucas	163613	5570669
Brazos	Lepomis macrochirus	168141	5570669
Brazos	Lepomis megalotis	168153	5570669
Brazos	Micropterus salmoides	168160	5570669
Brazos	Pomoxis nigromaculatus	168167	5570669
Brazos	Lepomis microlophus	168154	5570669
Brazos	Percina macrolepida	168487	5570669
Brazos	Lepomis cyanellus	168132	2578585
Brazos	Gambusia affinis	201977	5570669
Brazos	Gambusia affinis	165878	5570669
Brazos	Cyprinodon variegatus	165631	5570669
Brazos	Fundulus notatus	165663	5570669
Brazos	Dorosoma cepedianum	161737	5570669
Brazos	Dorosoma petenense	161738	5570669
Brazos	Cyprinella venusta	163809	5570819
Brazos	Cyprinella lutrensis	163792	5570819
Brazos	Notropis volucellus	163491	2578585
Brazos	Notropis volucellus	163421	2578585
Brazos	Cyprinella venusta	163809	5511240
Brazos	Cyprinella lutrensis	163792	5511240
Brazos	Campostoma anomalum	163508	5511240
Brazos	Campostoma anomalum	690344	5511240
Brazos	Campostoma anomalum	690342	5511240
Brazos	Fundulus olivaceus	165655	5511240
Brazos	Fundulus zebrinus	165658	5511240
Brazos	Gambusia affinis	201977	5511240
Brazos	Gambusia affinis	165878	5511240
Brazos	Cyprinella lutrensis	163792	5497206
Brazos	Micropterus salmoides	168160	5511240
Brazos	Ameiurus natalis	164041	5511240
Brazos	Lepomis megalotis	168153	5511240
Brazos	Lepomis cyanellus	168132	5511240
Brazos	Cyprinella venusta	163809	5511226
Brazos	Cyprinella lutrensis	163792	5511226
Brazos	Pimephales vigilax	163518	5511226
Brazos	Campostoma anomalum	163508	5511226
Brazos	Campostoma anomalum	690344	5511226
Brazos	Campostoma anomalum	690342	5511226
Brazos	Lepomis megalotis	168153	5511226
Brazos	Fundulus notatus	165663	5511226
Brazos	Lepomis cyanellus	168132	5575763
Brazos	Pimephales vigilax	163518	5497206
Brazos	Etheostoma spectabile	168368	5511226
Brazos	Notropis atrocaudalis	163413	5531602
Brazos	Pimephales vigilax	163518	5513550
Brazos	Lepomis microlophus	168154	5513550
Brazos	Cyprinodon rubrofluviatilis	165641	5489937
Brazos	Cyprinodon rubrofluviatilis	165641	14033969
Brazos	Lepisosteus oculatus	161095	5558092
Brazos	Lepomis gulosus	168138	5558092
Brazos	Lepomis megalotis	168153	13718559
Brazos	Lepomis humilis	168151	5558092
Brazos	Gambusia affinis	201977	5497206
Brazos	Gambusia affinis	165878	5497206
Brazos	Aphredoderus sayanus	690726	5558092
Brazos	Aphredoderus sayanus	164405	5558092
Brazos	Aphredoderus sayanus	690727	5558092
Brazos	Fundulus olivaceus	165655	5558092
Brazos	Lepisosteus oculatus	161095	5581199
Brazos	Lepisosteus oculatus	161095	5577277
Brazos	Ictiobus bubalus	163955	5577277
Brazos	Pimephales vigilax	163518	5521348
Brazos	Lepomis macrochirus	168141	5577277
Brazos	Lepisosteus osseus	161094	5577277
Brazos	Lepisosteus oculatus	161095	5577705
Brazos	Lepomis humilis	168151	5577705
Brazos	Lepomis macrochirus	168141	5577705
Brazos	Fundulus blairae	201973	5577705
Brazos	Lepisosteus osseus	161094	5577417
Brazos	Lepisosteus osseus	161094	2572206
Brazos	Ictalurus punctatus	163998	2572206
Brazos	Pomoxis annularis	168166	5521348
Brazos	Lepomis cyanellus	168132	2572206
Brazos	Noturus gyrinus	164003	2572206
Brazos	Atractosteus spatula	201897	5577495
Brazos	Atractosteus spatula	201897	5581199
Brazos	Lepisosteus osseus	161094	5558078
Brazos	Lepisosteus osseus	161094	5577649
Brazos	Amia calva	161104	5577567
Brazos	Amia calva	161104	5578233
Brazos	Menidia beryllina	165993	5521348
Brazos	Astyanax mexicanus	162850	5670913
Brazos	Notemigonus crysoleucas	163368	5670913
Brazos	Notemigonus crysoleucas	163613	5670913
Brazos	Carpiodes carpio	163919	5670913
Brazos	Ameiurus natalis	164041	5670913
Brazos	Ictalurus punctatus	163998	5670913
Brazos	Menidia beryllina	165993	5670913
Brazos	Lepomis auritus	168131	5670913
Brazos	Micropterus treculii	168162	5670913
Brazos	Percina carbonaria	168501	5670913
Brazos	Percina sciera	168475	5670913
Brazos	Lepisosteus oculatus	161095	2572334
Brazos	Dorosoma cepedianum	161737	2572334
Brazos	Notemigonus crysoleucas	163368	2572334
Brazos	Notemigonus crysoleucas	163613	2572334
Brazos	Cyprinella lutrensis	163792	2572334
Brazos	Cyprinella venusta	163809	2572334
Brazos	Pimephales vigilax	163518	2572334
Brazos	Menidia beryllina	165993	2572334
Brazos	Morone chrysops	167682	2572334
Brazos	Lepomis cyanellus	168132	2572334
Brazos	Lepomis gulosus	168138	2572334
Brazos	Lepomis macrochirus	168141	2572334
Brazos	Lepomis megalotis	168153	2572334
Brazos	Lepomis microlophus	168154	2572334
Brazos	Micropterus salmoides	168160	2572334
Brazos	Etheostoma spectabile	168368	2572334
Brazos	Lepomis macrochirus	168141	5489939
Brazos	Percina macrolepida	168487	2572334
Brazos	Moxostoma congestum	163931	5588596
Brazos	Notropis potteri	163416	5558060
Brazos	Lepomis cyanellus	168132	5588596
Brazos	Lepomis microlophus	168154	5513470
Brazos	Lepomis microlophus	168154	5588596
Brazos	Micropterus punctulatus	168161	5588596
Brazos	Astyanax mexicanus	162850	5588596
Brazos	Campostoma anomalum	163508	5588596
Brazos	Campostoma anomalum	690344	5588596
Brazos	Campostoma anomalum	690342	5588596
Brazos	Ictalurus punctatus	163998	5489419
Brazos	Notemigonus crysoleucas	163368	5588596
Brazos	Notemigonus crysoleucas	163613	5588596
Brazos	Lepomis cyanellus	168132	5513780
Brazos	Cyprinella lutrensis	163792	5588596
Brazos	Notropis volucellus	163491	5588596
Brazos	Notropis volucellus	163421	5588596
Brazos	Notropis oxyrhynchus	163415	5555482
Brazos	Gambusia affinis	201977	5513780
Brazos	Fundulus notatus	165663	5588596
Brazos	Gambusia affinis	165878	5513780
Brazos	Ameiurus natalis	164041	5588596
Brazos	Ictalurus punctatus	163998	5588596
Brazos	Gambusia affinis	201977	5555008
Brazos	Gambusia affinis	165878	5555008
Brazos	Percina caprodes	168472	5588596
Brazos	Cichlasoma cyanoguttatum	649487	5575605
Brazos	Poecilia latipinna	165898	5588596
Brazos	Notropis oxyrhynchus	163415	3121522
Brazos	Lepomis macrochirus	168141	5575763
Brazos	Cyprinella lutrensis	163792	5489419
Brazos	Etheostoma spectabile	168368	5523974
Brazos	Etheostoma chlorosoma	168365	5577833
Brazos	Aphredoderus sayanus	690726	5577145
Brazos	Aphredoderus sayanus	164405	5577145
Brazos	Aphredoderus sayanus	690727	5577145
Brazos	Etheostoma chlorosoma	168365	5577145
Brazos	Lepisosteus osseus	161094	5531602
Brazos	Noturus gyrinus	164003	5577121
Brazos	Notropis buccula	163432	5558082
Brazos	Aphredoderus sayanus	690726	5577121
Brazos	Aphredoderus sayanus	164405	5577121
Brazos	Aphredoderus sayanus	690727	5577121
Brazos	Lepisosteus osseus	161094	5523900
Brazos	Lepomis gulosus	168138	5577121
Brazos	Ictiobus bubalus	163955	5577121
Brazos	Aphredoderus sayanus	690726	5577649
Brazos	Aphredoderus sayanus	164405	5577649
Brazos	Aphredoderus sayanus	690727	5577649
Brazos	Lepisosteus osseus	161094	5514136
Brazos	Aphredoderus sayanus	690726	5578565
Brazos	Aphredoderus sayanus	164405	5578565
Brazos	Aphredoderus sayanus	690727	5578565
Brazos	Pimephales vigilax	163518	5489419
Brazos	Aphredoderus sayanus	690726	5575763
Brazos	Aphredoderus sayanus	164405	5575763
Brazos	Aphredoderus sayanus	690727	5575763
Brazos	Aphredoderus sayanus	690726	5570799
Brazos	Aphredoderus sayanus	164405	5570799
Brazos	Aphredoderus sayanus	690727	5570799
Brazos	Gambusia affinis	201977	5589056
Brazos	Gambusia affinis	165878	5589056
Brazos	Aphredoderus sayanus	690726	5578237
Brazos	Aphredoderus sayanus	164405	5578237
Brazos	Aphredoderus sayanus	690727	5578237
Brazos	Aphredoderus sayanus	690726	5577705
Brazos	Aphredoderus sayanus	164405	5577705
Brazos	Aphredoderus sayanus	690727	5577705
Brazos	Aphredoderus sayanus	690726	5557452
Brazos	Aphredoderus sayanus	164405	5557452
Brazos	Aphredoderus sayanus	690727	5557452
Brazos	Aphredoderus sayanus	690726	5557060
Brazos	Aphredoderus sayanus	164405	5557060
Brazos	Aphredoderus sayanus	690727	5557060
Brazos	Aphredoderus sayanus	690726	5577871
Brazos	Aphredoderus sayanus	164405	5577871
Brazos	Aphredoderus sayanus	690727	5577871
Brazos	Campostoma anomalum	163508	5512434
Brazos	Campostoma anomalum	690344	5512434
Brazos	Lepomis megalotis	168153	5523974
Brazos	Campostoma anomalum	690342	5512434
Brazos	Cyprinella lutrensis	163792	5512434
Brazos	Lepomis megalotis	168153	5489419
Brazos	Cyprinella venusta	163809	5512434
Brazos	Etheostoma spectabile	168368	5512434
Brazos	Menidia beryllina	165993	2572320
Brazos	Carpiodes carpio	163919	5513442
Brazos	Moxostoma congestum	163931	5513442
Brazos	Ameiurus melas	164039	5567605
Brazos	Lepomis megalotis	168153	5531608
Brazos	Amia calva	161104	5558954
Brazos	Gobioides broussonnetii	171832	3124668
Brazos	Notropis volucellus	163491	5557990
Brazos	Notropis volucellus	163421	5557990
Brazos	Notropis buchanani	163414	5557990
Brazos	Gambusia affinis	201977	5489419
Brazos	Gambusia affinis	165878	5489419
Brazos	Lepomis megalotis	168153	5515400
Brazos	Lepomis gulosus	168138	5576223
Brazos	Lepomis megalotis	168153	5576223
Brazos	Lepomis macrochirus	168141	5576223
Brazos	Notropis buchanani	163414	5558078
Brazos	Fundulus notatus	165663	5558078
Brazos	Lepomis megalotis	168153	5513530
Brazos	Lepomis megalotis	168153	5498554
Brazos	Fundulus olivaceus	165655	5523974
Brazos	Opsopoeodus emiliae	163876	5578237
Brazos	Ameiurus natalis	164041	5570803
Brazos	Notropis potteri	163416	5559378
Brazos	Cyprinella lutrensis	163792	5513550
Brazos	Pomoxis nigromaculatus	168167	5570451
Brazos	Fundulus olivaceus	165655	5515400
Brazos	Dorosoma petenense	161738	5559368
Brazos	Ictalurus punctatus	163998	5523974
Brazos	Lepomis miniatus	168157	5575027
Brazos	Lepomis miniatus	168157	5524332
Brazos	Lepomis miniatus	168157	5574893
Brazos	Lepomis macrochirus	168141	5671577
Brazos	Lepomis miniatus	168157	5511272
Brazos	Lepomis megalotis	168153	3121524
Brazos	Dorosoma petenense	161738	3121524
Brazos	Lepomis macrochirus	168141	5575027
Brazos	Percina macrolepida	168487	3121524
Brazos	Notropis buccula	163432	5539534
Brazos	Dorosoma cepedianum	161737	3121524
Brazos	Lepomis macrochirus	168141	5511272
Brazos	Micropterus salmoides	168160	3121524
Brazos	Lepomis macrochirus	168141	5523934
Brazos	Labidesthes sicculus	166016	3121524
Brazos	Lepomis macrochirus	168141	3121524
Brazos	Etheostoma gracile	168366	3121524
Brazos	Notropis shumardi	163417	3121524
Brazos	Notemigonus crysoleucas	163368	3121524
Brazos	Notemigonus crysoleucas	163613	3121524
Brazos	Fundulus notatus	165663	3121524
Brazos	Etheostoma chlorosoma	168365	3121524
Brazos	Lepomis humilis	168151	3121524
Brazos	Lepomis macrochirus	168141	5515400
Brazos	Lepomis gulosus	168138	3121524
Brazos	Opsopoeodus emiliae	163876	3121524
Brazos	Dorosoma petenense	161738	5524344
Brazos	Gambusia affinis	201977	3121524
Brazos	Gambusia affinis	165878	3121524
Brazos	Ameiurus melas	164039	3122676
Brazos	Dorosoma cepedianum	161737	3122676
Brazos	Ameiurus melas	164039	5557238
Brazos	Ameiurus natalis	164041	3122676
Brazos	Menidia beryllina	165993	3122676
Brazos	Gambusia affinis	201977	3122676
Brazos	Gambusia affinis	165878	3122676
Brazos	Pomoxis annularis	168166	3122676
Brazos	Lepomis humilis	168151	3122676
Brazos	Lepomis gulosus	168138	3122676
Brazos	Lepomis macrochirus	168141	3122676
Brazos	Lepomis megalotis	168153	5559356
Brazos	Notemigonus crysoleucas	163368	5559356
Brazos	Notemigonus crysoleucas	163613	5559356
Brazos	Ictalurus punctatus	163998	5671577
Brazos	Lepomis cyanellus	168132	5559356
Brazos	Gambusia affinis	201977	5559356
Brazos	Gambusia affinis	165878	5559356
Brazos	Ameiurus melas	164039	5498554
Brazos	Lepomis gulosus	168138	5559356
Brazos	Lepomis humilis	168151	5559356
Brazos	Cyprinella lutrensis	163792	5559356
Brazos	Lepomis macrochirus	168141	5559356
Brazos	Ictalurus punctatus	163998	5559356
Brazos	Noturus gyrinus	164003	5558078
Brazos	Ameiurus melas	164039	5531480
Brazos	Percina macrolepida	168487	5558078
Brazos	Ameiurus melas	164039	5523974
Brazos	Elassoma zonatum	168171	5575763
Brazos	Opsopoeodus emiliae	163876	3122672
Brazos	Lepomis megalotis	168153	3122672
Brazos	Ameiurus melas	164039	3122672
Brazos	Lepomis gulosus	168138	3122672
Brazos	Pomoxis annularis	168166	3122672
Brazos	Fundulus notatus	165663	3122672
Brazos	Lepomis macrochirus	168141	3122672
Brazos	Lepomis humilis	168151	3122672
Brazos	Ameiurus natalis	164041	3122672
Brazos	Dorosoma cepedianum	161737	3122672
Brazos	Dorosoma petenense	161738	3122672
Brazos	Gambusia affinis	201977	3122672
Brazos	Gambusia affinis	165878	3122672
Brazos	Ameiurus natalis	164041	5498554
Brazos	Cichlasoma cyanoguttatum	649487	5671577
Brazos	Notropis atrocaudalis	163413	5558078
Brazos	Ictiobus bubalus	163955	5558078
Brazos	Lepisosteus oculatus	161095	5558078
Brazos	Lepomis gulosus	168138	5558078
Brazos	Ameiurus natalis	164041	5558078
Brazos	Lepomis cyanellus	168132	5558078
Brazos	Lepomis megalotis	168153	5558078
Brazos	Percina carbonaria	168501	5670919
Brazos	Etheostoma gracile	168366	5558078
Brazos	Pomoxis annularis	168166	5558078
Brazos	Ameiurus natalis	164041	3121260
Brazos	Notemigonus crysoleucas	163368	5558078
Brazos	Notemigonus crysoleucas	163613	5558078
Brazos	Aphredoderus sayanus	690726	5558078
Brazos	Aphredoderus sayanus	164405	5558078
Brazos	Aphredoderus sayanus	690727	5558078
Brazos	Macrhybopsis hyostoma	553280	5558060
Brazos	Agonostomus monticola	170355	5558060
Brazos	Notropis volucellus	163491	5558060
Brazos	Notropis volucellus	163421	5558060
Brazos	Notropis blennius	163429	5558060
Brazos	Macrhybopsis storeriana	163870	5558060
Brazos	Lepomis megalotis	168153	5559406
Brazos	Opsopoeodus emiliae	163876	5559406
Brazos	Pomoxis annularis	168166	5559406
Brazos	Micropterus salmoides	168160	5559406
Brazos	Pimephales vigilax	163518	5559406
Brazos	Dorosoma cepedianum	161737	5559406
Brazos	Gambusia affinis	201977	5559406
Brazos	Gambusia affinis	165878	5559406
Brazos	Micropterus salmoides	168160	5559336
Brazos	Lepisosteus oculatus	161095	3121172
Brazos	Percina macrolepida	168487	5559336
Brazos	Lepomis megalotis	168153	5559336
Brazos	Lepomis microlophus	168154	5559336
Brazos	Lepomis macrochirus	168141	5559336
Brazos	Lepomis gulosus	168138	5559336
Brazos	Dorosoma cepedianum	161737	5559336
Brazos	Dorosoma petenense	161738	5559336
Brazos	Etheostoma gracile	168366	5559336
Brazos	Notemigonus crysoleucas	163368	5559336
Brazos	Notemigonus crysoleucas	163613	5559336
Brazos	Gambusia affinis	201977	5559336
Brazos	Gambusia affinis	165878	5559336
Brazos	Ameiurus melas	164039	5559336
Brazos	Noturus gyrinus	164003	3121522
Brazos	Pomoxis annularis	168166	3121522
Brazos	Lepomis megalotis	168153	3121522
Brazos	Opsopoeodus emiliae	163876	3121522
Brazos	Menidia beryllina	165993	3121522
Brazos	Notemigonus crysoleucas	163368	3121522
Brazos	Notemigonus crysoleucas	163613	3121522
Brazos	Lepisosteus oculatus	161095	3121182
Brazos	Etheostoma gracile	168366	3121522
Brazos	Micropterus salmoides	168160	3121522
Brazos	Lepomis macrochirus	168141	3121522
Brazos	Cyprinella venusta	163809	5497206
Brazos	Lepomis microlophus	168154	3121522
Brazos	Gambusia affinis	201977	3121522
Brazos	Gambusia affinis	165878	3121522
Brazos	Dorosoma petenense	161738	3121522
Brazos	Dorosoma cepedianum	161737	3121522
Brazos	Lepomis macrochirus	168141	3122690
Brazos	Gambusia affinis	201977	3122690
Brazos	Gambusia affinis	165878	3122690
Brazos	Lepomis gulosus	168138	3122690
Brazos	Micropterus treculii	168162	3122690
Brazos	Lepomis microlophus	168154	5575763
Brazos	Cyprinella lutrensis	163792	5521348
Brazos	Micropterus salmoides	168160	5558062
Brazos	Lepomis megalotis	168153	5521348
Brazos	Micropterus salmoides	168160	5498554
Brazos	Lepomis macrochirus	168141	5521348
Brazos	Lepomis cyanellus	168132	5558062
Brazos	Percina macrolepida	168487	5558062
Brazos	Lepomis megalotis	168153	5558062
Brazos	Opsopoeodus emiliae	163876	5558062
Brazos	Dorosoma petenense	161738	5558062
Brazos	Lepomis macrochirus	168141	5558062
Brazos	Lepomis	168130	5521348
Brazos	Ictalurus punctatus	163998	5558062
Brazos	Cyprinella lutrensis	163792	5529516
Brazos	Opsopoeodus emiliae	163876	5558078
Brazos	Campostoma anomalum	163508	5524344
Brazos	Campostoma anomalum	690344	5524344
Brazos	Campostoma anomalum	690342	5524344
Brazos	Lepomis cyanellus	168132	5524332
Brazos	Micropterus punctulatus	168161	5558060
Brazos	Dorosoma petenense	161738	5558060
Brazos	Lepomis cyanellus	168132	5513784
Brazos	Cyprinus carpio	163346	5497132
Brazos	Cyprinus carpio	163345	5497132
Brazos	Cyprinus carpio	163344	5497132
Brazos	Percina sciera	168475	5558060
Brazos	Ictalurus punctatus	163998	5558060
Brazos	Dorosoma cepedianum	161737	5497132
Brazos	Lepomis cyanellus	168132	5498554
Brazos	Cyprinodon rubrofluviatilis	165641	14034487
Brazos	Notropis buccula	163432	5539988
Brazos	Lepomis macrochirus	168141	5558078
Brazos	Lepomis macrochirus	168141	5559406
Brazos	Lepomis cyanellus	168132	5514170
Brazos	Notropis buccula	163432	5544086
Brazos	Dorosoma petenense	161738	5559406
Brazos	Ameiurus melas	164039	5559406
Brazos	Dorosoma petenense	161738	5523974
Brazos	Lepomis gulosus	168138	5559406
Brazos	Lepomis humilis	168151	5559406
Brazos	Etheostoma gracile	168366	5559406
Brazos	Lepomis cyanellus	168132	5531608
Brazos	Notropis oxyrhynchus	163415	5544086
Brazos	Cyprinella lutrensis	163792	5524344
Brazos	Pylodictis olivaris	164029	5559406
Brazos	Lepomis microlophus	168154	5498554
Brazos	Aphredoderus sayanus	690726	5559406
Brazos	Aphredoderus sayanus	164405	5559406
Brazos	Aphredoderus sayanus	690727	5559406
Brazos	Lepomis auritus	168131	5523974
Brazos	Lepomis miniatus	168157	5575763
Brazos	Lepomis cyanellus	168132	5544086
Brazos	Carassius auratus	163350	5513560
Brazos	Cyprinella venusta	163809	5524344
Brazos	Ameiurus natalis	164041	5559406
Brazos	Cyprinella venusta	163809	5558060
Brazos	Anguilla rostrata	161127	5559378
Brazos	Morone saxatilis	167680	5570809
Brazos	Cyprinella lutrensis	163792	5567605
Brazos	Carpiodes carpio	163919	3121260
Brazos	Lythrurus fumeus	163853	5557848
Brazos	Lepomis humilis	168151	5558078
Brazos	Menidia beryllina	165993	5558078
Brazos	Dorosoma cepedianum	161737	5558062
Brazos	Menidia beryllina	165993	5558062
Brazos	Notropis atrocaudalis	163413	5558062
Brazos	Lepomis auritus	168131	5497132
Brazos	Gambusia affinis	201977	5558062
Brazos	Gambusia affinis	165878	5558062
Brazos	Lepomis humilis	168151	5558062
Brazos	Micropterus punctulatus	168161	5523974
Brazos	Pomoxis annularis	168166	5558062
Brazos	Etheostoma gracile	168366	5558062
Brazos	Lepomis gulosus	168138	5558062
Brazos	Notemigonus crysoleucas	163368	5558062
Brazos	Notemigonus crysoleucas	163613	5558062
Brazos	Notemigonus crysoleucas	163368	5531608
Brazos	Gambusia affinis	201977	5577277
Brazos	Gambusia affinis	165878	5577277
Brazos	Notemigonus crysoleucas	163613	5531608
Brazos	Cyprinella lutrensis	163792	5577277
Brazos	Pimephales vigilax	163518	5577277
Brazos	Pomoxis annularis	168166	5577277
Brazos	Pylodictis olivaris	164029	5577277
Brazos	Ictalurus punctatus	163998	5577277
Brazos	Micropterus punctulatus	168161	5577277
Brazos	Lythrurus umbratilis	163861	5531608
Brazos	Dorosoma cepedianum	161737	5577277
Brazos	Micropterus salmoides	168160	5577277
Brazos	Etheostoma gracile	168366	5577277
Brazos	Dorosoma petenense	161738	5577277
Brazos	Lepomis megalotis	168153	5577277
Brazos	Notropis volucellus	163491	5577277
Brazos	Notropis volucellus	163421	5577277
Brazos	Notropis shumardi	163417	5577277
Brazos	Lepomis auritus	168131	5497206
Brazos	Ameiurus melas	164039	5558078
Brazos	Pimephales vigilax	163518	5524344
Brazos	Cyprinodon rubrofluviatilis	165641	13698835
Brazos	Ictiobus bubalus	163955	5558062
Brazos	Ictalurus furcatus	163997	5559406
Brazos	Carpiodes carpio	163919	5559406
Brazos	Notropis shumardi	163417	5559406
Brazos	Aplodinotus grunniens	169364	5558060
Brazos	Etheostoma gracile	168366	5575763
Brazos	Dorosoma cepedianum	161737	24943191
Brazos	Ictalurus furcatus	163997	5558060
Brazos	Hybognathus nuchalis	163360	5558060
Brazos	Hybognathus nuchalis	163365	5558060
Brazos	Cyprinella venusta	163809	24943191
Brazos	Fundulus notatus	165663	5558060
Brazos	Menidia beryllina	165993	5559406
Brazos	Notropis shumardi	163417	5497360
Brazos	Cyprinella lutrensis	163792	5559406
Brazos	Gambusia affinis	201977	5575027
Brazos	Notropis shumardi	163417	5558062
Brazos	Etheostoma spectabile	168368	5511988
Brazos	Gambusia affinis	165878	5575027
Brazos	Pylodictis olivaris	164029	5558060
Brazos	Menidia beryllina	165993	5558060
Brazos	Notropis buchanani	163414	5559406
Brazos	Dorosoma	161736	5559406
Brazos	Gambusia affinis	201977	5524344
Brazos	Morone chrysops	167682	5559406
Brazos	Gambusia affinis	165878	5524344
Brazos	Gambusia affinis	201977	5523934
Brazos	Gambusia affinis	165878	5523934
Brazos	Percina carbonaria	168501	5558062
Brazos	Cyprinella venusta	163809	5524362
Brazos	Aplodinotus grunniens	169364	5494668
Brazos	Dorosoma petenense	161738	5531606
Brazos	Etheostoma chlorosoma	168365	5558078
Brazos	Etheostoma chlorosoma	168365	5575763
Brazos	Carpiodes carpio	163919	5494668
Brazos	Dorosoma	161736	5558060
Brazos	Dorosoma petenense	161738	5531602
Brazos	Morone chrysops	167682	5558060
Brazos	Percina	168471	5558060
Brazos	Aphredoderus sayanus	690726	5558060
Brazos	Aphredoderus sayanus	164405	5558060
Brazos	Aphredoderus sayanus	690727	5558060
Brazos	Lepomis cyanellus	168132	5524344
Brazos	Notropis potteri	163416	5494668
Brazos	Aplodinotus grunniens	169364	5558062
Brazos	Macrhybopsis storeriana	163870	5494668
Brazos	Ictiobus bubalus	163955	5559406
Brazos	Etheostoma chlorosoma	168365	5559406
Brazos	Noturus gyrinus	164003	5559406
Brazos	Notropis buchanani	163414	5494668
Brazos	Ictalurus punctatus	163998	5559406
Brazos	Lepomis	168130	5559406
Brazos	Notropis volucellus	163491	5494668
Brazos	Notropis volucellus	163421	5494668
Brazos	Percina carbonaria	168501	5558060
Brazos	Notemigonus crysoleucas	163368	5558060
Brazos	Notemigonus crysoleucas	163613	5558060
Brazos	Ictiobus bubalus	163955	5558060
Brazos	Pimephales vigilax	163518	5494668
Brazos	Ictalurus	163996	5558092
Brazos	Fundulus olivaceus	165655	5575763
Brazos	Ictalurus	163996	166414850
Brazos	Notropis volucellus	163491	5512338
Brazos	Notropis volucellus	163421	5512338
Brazos	Pimephales vigilax	163518	5512338
Brazos	Macrhybopsis storeriana	163870	5581199
Brazos	Opsopoeodus emiliae	163876	5581199
Brazos	Notropis shumardi	163417	5581199
Brazos	Ictiobus bubalus	163955	5581199
Brazos	Fundulus notatus	165663	5512338
Brazos	Dorosoma cepedianum	161737	5557350
Brazos	Ameiurus natalis	164041	5577277
Brazos	Dorosoma cepedianum	161737	3123784
Brazos	Notropis oxyrhynchus	163415	3123784
Brazos	Carpiodes carpio	163919	3123784
Brazos	Dorosoma petenense	161738	5523900
Brazos	Dorosoma cepedianum	161737	2569284
Brazos	Lepomis cyanellus	168132	2569284
Brazos	Gambusia affinis	201977	5512338
Brazos	Gambusia affinis	165878	5512338
Brazos	Lepomis humilis	168151	5531608
Brazos	Dorosoma cepedianum	161737	5593118
Brazos	Cyprinella lutrensis	163792	5593118
Brazos	Notropis shumardi	163417	5593118
Brazos	Lepomis gulosus	168138	5593118
Brazos	Astyanax mexicanus	162850	5587560
Brazos	Etheostoma spectabile	168368	5512338
Brazos	Notropis volucellus	163491	5587560
Brazos	Notropis volucellus	163421	5587560
Brazos	Ictalurus punctatus	163998	5587560
Brazos	Moxostoma congestum	163931	5588556
Brazos	Percina sciera	168475	5512338
Brazos	Campostoma anomalum	163508	5588556
Brazos	Campostoma anomalum	690344	5588556
Brazos	Campostoma anomalum	690342	5588556
Brazos	Pimephales vigilax	163518	5588556
Brazos	Pimephales promelas	163517	5588556
Brazos	Notropis volucellus	163491	5588556
Brazos	Notropis volucellus	163421	5588556
Brazos	Lepomis megalotis	168153	5524344
Brazos	Cyprinella venusta	163809	5588556
Brazos	Cyprinella lutrensis	163792	5588556
Brazos	Micropterus punctulatus	168161	5531348
Brazos	Micropterus punctulatus	168161	5670801
Brazos	Micropterus salmoides	168160	5670801
Brazos	Notropis oxyrhynchus	163415	5539988
Brazos	Micropterus treculii	168162	5670801
Brazos	Micropterus punctulatus	168161	5670913
Brazos	Noturus gyrinus	164003	5588556
Brazos	Gambusia affinis	201977	5588556
Brazos	Gambusia affinis	165878	5588556
Brazos	Fundulus notatus	165663	5588556
Brazos	Percina caprodes	168472	5588556
Brazos	Percina sciera	168475	5588556
Brazos	Micropterus salmoides	168160	5523974
Brazos	Lepomis microlophus	168154	5588556
Brazos	Lepomis megalotis	168153	5588556
Brazos	Micropterus punctulatus	168161	5531382
Brazos	Micropterus salmoides	168160	5531382
Brazos	Cyprinella venusta	163809	5587440
Brazos	Lepomis megalotis	168153	5587440
Brazos	Lepomis macrochirus	168141	5494668
Brazos	Dorosoma cepedianum	161737	2574788
Brazos	Gambusia affinis	201977	2574788
Brazos	Gambusia affinis	165878	2574788
Brazos	Lepomis microlophus	168154	2574788
Brazos	Cyprinella venusta	163809	2580511
Brazos	Ictalurus punctatus	163998	2580511
Brazos	Gambusia affinis	201977	2580511
[truncated: 28,205 more rows]
